# Supplementary material for: Plant Phenotypic Traits Eventually Shape Its Microbiota: A Common Garden Test
Source: Front Microbiol. 2018 Nov 6;9:2479. doi: 10.3389/fmicb.2018.02479 (PMC6232875; doi:10.3389/fmicb.2018.02479)
Supplement: Supplementary file 2 [file Table_2.XLSX]

## Sheet: S1
Table S1 F and p values show the mainIeffects of the host/soil characters on bacterial/archaeal and fungal community diversity indices in phyllosphere. ANCOVA analysis was used for the community diversity. Bold indicates a p value of *, p<0.05; **, p<0.01; ***, p<0.001; #, p<0.1.
	F and p values
Diversity index	LL	LMA	SWC	Cleaf	STN	P	K	Photo	Ci	Trmmol	Cond	δ13C	LTN	TC	OC	Ph	TDS	EC	Salinity	MC
chao16	9.303, 0.00764	0.161, 0.693	19.16, 0.000469	0.006, 0.938	1.738, 0.206	0.032, 0.861	19.8, 0.000403	6.623 0.0204	0.081, 0.779	0.178 0.678	5.04, 0.0393	0.046, 0.832	0.044, 0.836	0.277, 0.606	0.266, 0.613	0.971, 0.339	6.257, 0.0236	6.348, 0.0228	1.11, 0.308	0.399, 0.537
shannon16	0.727, 0.406	0.58, 0.457	0.174, 0.682	0.318, 0.58	0.266, 0.613	0.489, 0.495	0.437, 0.518	0.468, 0.504	1.119, 0.306	0.154, 0.7	1.19, 0.291	0.822, 0.378	0.011, 0.918	0.056, 0.815	1.215, 0.287	0.156, 0.699	1.978, 0.179	1.957, 0.181	1.126, 0.304	0.397, 0.538
simpson16	0.854, 0.369	0.075, 0.788	0.888, 0.36	0.137, 0.716	0.415, 0.528	0.038, 0.848	1.249, 0.28	0.664, 0.427	0.38, 0.546	0.033, 0.858	1.003, 0.332	0.332, 0.573	0.001, 0.973	0.027, 0.871	0.001, 0.974	0.141, 0.713	1.168, 0.296	1.139, 0.302	1.008, 0.33	1.082, 0.314
chao18	1.249, 0.28	0.063, 0.806	0.298, 0.593	2.855, 0.11	18.9, 0.000493	0.614, 0.445	1.038, 0.323	0.903, 0.356	0.091 0.766	1.787, 0.2	0.812, 0.381	6.256, 0.0236	0.014, 0.906	0.331, 0.573	0.005, 0.943	0.185, 0.673	0.739, 0.403	0.73, 0.406	0.521, 0.481	0.002, 0.966
shannon18	23.56, 0.000176	0.353, 0.561	12.63, 0.00264	0.777, 0.391	2.563, 0.129	0.965, 0.34	23.48, 0.000179	13.93, 0.00182	0.209, 0.654	0.317, 0.581	14.81, 0.00142	1.586, 0.226	1.084, 0.313	0.439, 0.517	3.964, 0.0638	0.263, 0.615	1.574, 0.228	1.582, 0.227	0.385, 0.544	1.968, 0.18
simpson18	23.49, 0.000179	0.576, 0.459	10.09, 0.00587	0.953, 0.343	2.995, 0.103	1.468, 0.243	18.25, 0.000584	12.99, 0.00238	0.358, 0.558	0.864, 0.366	15.49, 0.00118	2.171, 0.16	0.672, 0.424	0.428, 0.522	1.223, 0.285	0.215, 0.649	1.028, 0.326	1.032, 0.325	0.192, 0.667	2.369, 0.143

## Sheet: S2
Table S2 F and p values show the main effects of the host/soil characters on bacterial/archaeal and fungal community diversity indices in the near-root soil. ANCOVA analysis was used for the community diversty. Bold indicates a p value of *, p<0.05; **, p<0.01; ***, p<0.001; #, p<0.1.
	F and p values
Diversity index	LL	LMA	SWC	Cleaf	LTN	P	K	Photo	Ci	Trmmol	Cond	δ13C	STN	TC	OC	Ph	TDS	EC	Salinity	MC
Chao16	0.047, 0.832	2.817, 0.113	5.696, 0.0297	1.828, 0.195	15.5 0.00118	2.084, 0.168	0.346, 0.564	0.317, 0.581	0.009, 0.928	1.124, 0.305	0.01, 0.921	0.014, 0.908	0.302, 0.59	0.06, 0.81	1.433, 0.249	0.04, 0.845	0.796, 0.386	0.801, 0.384	0.279, 0.604	1.235, 0.283
Shannon16	1.127, 0.304	0.937, 0.347	0.051, 0.825	0.009, 0.924	2.991, 0.103	0.817, 0.379	0.427, 0.523	1.192, 0.291	0.112, 0.742	0.004, 0.948	1.352, 0.262	0.052, 0.823	1.923, 0.185	2.685, 0.121	0.257, 0.619	1.625, 0.221	2.569, 0.129	2.581, 0.128	3.678, 0.0732	6.789, 0.0191
Simpson16	0.895, 0.358	0.183, 0.674	3.004, 0.102	0.293, 0.596	0.23, 0.638	0.189, 0.669	1.612, 0.222	0.438, 0.517	0.001, 0.978	0.035, 0.853	0.581, 0.457	0.096, 0.761	1.553, 0.231	3.292 0.0884	4.61, 0.0475	1.391, 0.256	5.285, 0.0353	5.353, 0.0343	0.962, 0.341	0.45, 0.512
Chao18	1.479, 0.242	1.108, 0.308	2.061, 0.17	1.017, 0.328	5.152, 0.0374	0.146, 0.707	4.454 0.0509	2.31, 0.148	3.757 0.0704	0.217, 0.648	0.125, 0.728	0.382, 0.545	0.853, 0.369	1.123, 0.305	0.003, 0.957	8.462, 0.0102	0.014, 0.907	0.014, 0.908	4.627 0.0471	0.189, 0.669
Shannon18	5.418 0.0334	3.302, 0.088	49, 3e-06	0.355, 0.56	6.868, 0.0185	1.562, 0.229	17.84, 0.000646	3.283, 0.0888	2.229, 0.155	0.126, 0.728	1.392, 0.255	0.126, 0.728	1.277, 0.275	0.853, 0.369	3.676, 0.0732	0.076, 0.786	0.081, 0.78	0.085, 0.775	0.084, 0.776	0.055, 0.818
Simpson18	1.981, 0.178	2.861, 0.11	16.48, 0.000911	0.408, 0.532	7.153 0.0166	1.765, 0.203	6.638, 0.0203	0.979, 0.337	0.966, 0.34	0.08, 0.781	0.474, 0.501	0.056, 0.815	0.292, 0.596	0.199, 0.661	9.146, 0.00806	0.044, 0.836	0.003, 0.958	0.004, 0.95	0.017, 0.897	0.171, 0.685

## Sheet: S3
Table S3: Results of the PERMANOVA on the Microbial Community Composition. Bold indicates a p value of *, p<0.05; **, p<0.01; ***, p<0.001; #, p<0.1.
16S								ITS
	Df	SumsOfSqs	MeanSqs	F.Model	R2	Pr(>F)			Df	SumsOfSqs	MeanSqs	F.Model	R2	Pr(>F)
Host	5	0.9265	0.18531	1.8282	0.12568	0.0226 *		Host	5	2.2239	0.44477	4.7651	0.25951	1e-04 ***
Habitat	1	3.0653	3.06535	30.2428	0.4158	0.0001 ***		Habitat	1	2.0862	2.08622	22.351	0.24345	1e-04 ***
Host*Habitat	5	0.9478	0.18955	1.8701	0.12856	0.0205 *		Host*Habitat	5	2.0193	0.40387	4.3269	0.23564	1e-04 ***
Residuals	24	2.4326	0.10136		0.32997			Residuals	24	2.2401	0.09334		0.26141
Total	35	7.3722			1			Total	35	8.5696			1

## Sheet: S4
Table S4: Network analysis showing connectedness between prokaryotic communities and host/soil factors in the phyllosphere.
Var1	Var2	r	p	phylum	class	order	family	genus
Ci	Bryobacter	-0.638416	0.00435317	Acidobacteria	Acidobacteria	Subgroup_3	Unknown_Family	Bryobacter
Ci	Glycomyces	-0.724064	0.000679777	Actinobacteria	Actinobacteria	Glycomycetales	Glycomycetaceae	Glycomyces
Ci	Flavitalea	-0.686717	0.00164485	Bacteroidetes	Sphingobacteriia	Sphingobacteriales	Chitinophagaceae	Flavitalea
Ci	Flavihumibacter	-0.644043	0.00391914	Bacteroidetes	Sphingobacteriia	Sphingobacteriales	Chitinophagaceae	Flavihumibacter
Ci	unidentified	-0.621616	0.00588772	Bacteroidetes	Sphingobacteriia	Sphingobacteriales	Chitinophagaceae	unidentified
Ci	Ruminiclostridium	-0.653099	0.00329538	Firmicutes	Clostridia	Clostridiales	Ruminococcaceae	Ruminiclostridium
Ci	unidentified	-0.633558	0.00475869	Planctomycetes	Phycisphaerae	CCM11a	unidentified	unidentified
Ci	Brevundimonas	-0.690917	0.00149871	Proteobacteria	Alphaproteobacteria	Caulobacterales	Caulobacteraceae	Brevundimonas
Ci	Other	-0.644716	0.0038697	Proteobacteria	Gammaproteobacteria	Xanthomonadales	Other	Other
Ci	unidentified	-0.633425	0.00477026	Proteobacteria	Alphaproteobacteria	Rhizobiales	Methylobacteriaceae	unidentified
Cleaf	Larkinella	-0.655216	0.00316193	Bacteroidetes	Cytophagia	Cytophagales	Cytophagaceae	Larkinella
Cleaf	unidentified	-0.65026	0.00348147	Elusimicrobia	Elusimicrobia	Lineage_IIb	unidentified	unidentified
Cleaf	Rhizobium	-0.730818	0.000570844	Proteobacteria	Alphaproteobacteria	Rhizobiales	Rhizobiaceae	Rhizobium
Cleaf	Methylotenera	-0.68288	0.00178848	Proteobacteria	Betaproteobacteria	Methylophilales	Methylophilaceae	Methylotenera
Cleaf	Candidatus_Microthrix	0.675986	0.00207258	Actinobacteria	Acidimicrobiia	Acidimicrobiales	Acidimicrobiales_Incertae_Sedis	Candidatus_Microthrix
Cleaf	Moraxella	0.624572	0.00558987	Proteobacteria	Gammaproteobacteria	Pseudomonadales	Moraxellaceae	Moraxella
Cleaf	unidentified	-0.65026	0.00348147	Elusimicrobia	Elusimicrobia	Lineage_IIb	unidentified	unidentified
Cleaf	Planococcus	0.611115	0.00705159	Firmicutes	Bacilli	Bacillales	Planococcaceae	Planococcus
Cleaf	Other	0.667516	0.00247164	Nitrospirae	Nitrospira	Nitrospirales	0319-6A21	Other
Cond	Larkinella	-0.667817	0.00245644	Bacteroidetes	Cytophagia	Cytophagales	Cytophagaceae	Larkinella
Cond	Fibrella	-0.60796	0.00743547	Bacteroidetes	Cytophagia	Cytophagales	Cytophagaceae	Fibrella
Cond	Rhizobium	-0.730818	0.000570844	Proteobacteria	Alphaproteobacteria	Rhizobiales	Rhizobiaceae	Rhizobium
Cond	unidentified	-0.61159	0.00699521	Proteobacteria	Alphaproteobacteria	Sneathiellales	Sneathiellaceae	unidentified
Cond	Lactobacillus	0.672874	0.00221248	Firmicutes	Bacilli	Lactobacillales	Lactobacillaceae	Lactobacillus
Cond	Paracocccus	0.600615	0.00839485	Proteobacteria	Alphaproteobacteria	Rhodobacterales	Rhodobacteraceae	Paracocccus
K	Smaragdicoccus	-0.632685	0.00483476	Actinobacteria	Actinobacteria	Corynebacteriales	Nocardiaceae	Smaragdicoccus
K	Olivibacter	-0.620628	0.00599001	Bacteroidetes	Sphingobacteriia	Sphingobacteriales	Sphingobacteriaceae	Olivibacter
K	Trichococcus	-0.680379	0.00188758	Firmicutes	Bacilli	Lactobacillales	Carnobacteriaceae	Trichococcus
K	Sphingopyxis	-0.700974	0.00119201	Proteobacteria	Alphaproteobacteria	Sphingomonadales	Sphingomonadaceae	Sphingopyxis
K	Pseudoxanthomonas	-0.674465	0.00214002	Proteobacteria	Gammaproteobacteria	Xanthomonadales	Xanthomonadaceae	Pseudoxanthomonas
K	Lysobacter	-0.602715	0.00811092	Proteobacteria	Gammaproteobacteria	Xanthomonadales	Xanthomonadaceae	Lysobacter
K	Other	0.665717	0.00256405	Proteobacteria	Alphaproteobacteria	Sphingomonadales	Other	Other
K	Other	0.625816	0.00546824	Proteobacteria	Alphaproteobacteria	Rhizobiales	Aurantimonadaceae	Other
K	Rhizobium	0.655216	0.00316193	Proteobacteria	Alphaproteobacteria	Rhizobiales	Rhizobiaceae	Rhizobium
K	unidentified	0.695117	0.00136351	Saccharibacteria	unidentified	unidentified	unidentified	unidentified
K	Rubrivirga	0.615288	0.00656865	Bacteroidetes	Cytophagia	Order_II	Rhodothermaceae	Rubrivirga
K	unidentified	0.609089	0.00729626	Proteobacteria	Alphaproteobacteria	Sneathiellales	Sneathiellaceae	unidentified
LL	Lactobacillus	-0.672874	0.00221248	Firmicutes	Bacilli	Lactobacillales	Lactobacillaceae	Lactobacillus
LL	Other	-0.667516	0.00247164	Nitrospirae	Nitrospira	Nitrospirales	0319-6A21	Other
LL	Paracoccus	-0.600615	0.00839485	Proteobacteria	Alphaproteobacteria	Rhodobacterales	Rhodobacteraceae	Paracoccus
LL	unidentified	0.61159	0.00699521	Proteobacteria	Alphaproteobacteria	Sneathiellales	Sneathiellaceae	unidentified
LL	Fibrella	0.60796	0.00743547	Bacteroidetes	Cytophagia	Cytophagales	Cytophagaceae	Fibrella
LL	Larkinella	0.667817	0.00245644	Bacteroidetes	Cytophagia	Cytophagales	Cytophagaceae	Larkinella
LL	Rhizobium	0.730818	0.000570844	Proteobacteria	Alphaproteobacteria	Rhizobiales	Rhizobiaceae	Rhizobium
LMA	Other	-0.80642	5.2937e-05	Actinobacteria	Actinobacteria	Micrococcales	Other	Other
LMA	Candidatus_Microthrix	-0.628213	0.00523992	Actinobacteria	Acidimicrobiia	Acidimicrobiales	Acidimicrobiales_Incertae_Sedis	Candidatus_Microthrix
LMA	unidentified	-0.624572	0.00558987	Elusimicrobia	Elusimicrobia	Lineage_IV	unidentified	unidentified
LMA	Moraxella	-0.635203	0.0046181	Proteobacteria	Gammaproteobacteria	Pseudomonadales	Moraxellaceae	Moraxella
LMA	Other	0.620628	0.00599001	Firmicutes	Clostridia	Clostridiales	Ruminococcaceae	Other
LMA	Methylotenera	0.640356	0.00419929	Proteobacteria	Betaproteobacteria	Methylophilales	Methylophilaceae	Methylotenera
LTN	Panacagrimonas	-0.618497	0.00621574	Proteobacteria	Gammaproteobacteria	Xanthomonadales	Xanthomonadaceae	Panacagrimonas
LTN	Desemzia	0.605522	0.0077436	Firmicutes	Bacilli	Lactobacillales	Carnobacteriaceae	Desemzia
LTN	Sanguibacter	0.645359	0.00382294	Actinobacteria	Actinobacteria	Micrococcales	Sanguibacteraceae	Sanguibacter
MC	Arsenicicoccus	-0.645629	0.00380342	Actinobacteria	Actinobacteria	Micrococcales	Intrasporangiaceae	Arsenicicoccus
MC	Other	-0.660816	0.00283032	Other	Other	Other	Other	Other
MC	Blastopirellula	-0.687221	0.00162671	Planctomycetes	Planctomycetacia	Planctomycetales	Planctomycetaceae	Blastopirellula
MC	Other	-0.626369	0.00541483	Proteobacteria	Alphaproteobacteria	Rickettsiales	Rickettsiaceae	Other
MC	Dorea	0.603241	0.00804103	Firmicutes	Clostridia	Clostridiales	Lachnospiraceae	Dorea
MC	Arcticibacter	0.608274	0.0073966	Bacteroidetes	Sphingobacteriia	Sphingobacteriales	Sphingobacteriaceae	Arcticibacter
OC	Other	-0.655315	0.00315585	Actinobacteria	Actinobacteria	Micrococcales	Other	Other
OC	Nocardioides	-0.651187	0.00341978	Actinobacteria	Actinobacteria	Propionibacteriales	Nocardioidaceae	Nocardioides
OC	unidentified	-0.649123	0.00355837	Gemmatimonadetes	Gemmatimonadetes	AT425-EubC11_terrestrial_group	unidentified	unidentified
OC	Bosea	-0.713106	0.00089323	Proteobacteria	Alphaproteobacteria	Rhizobiales	Bradyrhizobiaceae	Bosea
OC	unidentified	-0.653588	0.00326413	Proteobacteria	Deltaproteobacteria	Myxococcales	mle1-27	unidentified
OC	Other	0.775051	0.00015821	Acidobacteria	Holophagae	Subgroup_10	Other	Other
OC	unidentified	0.630547	0.00502514	Chloroflexi	Ktedonobacteria	C0119	unidentified	unidentified
P	Other	-0.80642	5.2937e-05	Actinobacteria	Actinobacteria	Micrococcales	Other	Other
P	Candidatus_Microthrix	-0.628213	0.00523992	Actinobacteria	Acidimicrobiia	Acidimicrobiales	Acidimicrobiales_Incertae_Sedis	Candidatus_Microthrix
P	unidentified	-0.624572	0.00558987	Elusimicrobia	Elusimicrobia	Lineage_IV	unidentified	unidentified
P	Moraxella	-0.635203	0.0046181	Proteobacteria	Gammaproteobacteria	Pseudomonadales	Moraxellaceae	Moraxella
P	Other	0.620628	0.00599001	Firmicutes	Clostridia	Clostridiales	Ruminococcaceae	Other
P	Methylotenera	0.640356	0.00419929	Proteobacteria	Betaproteobacteria	Methylophilales	Methylophilaceae	Methylotenera
pH	Dietzia	-0.697588	0.00128882	Actinobacteria	Actinobacteria	Corynebacteriales	Dietziaceae	Dietzia
pH	unidentified	-0.615837	0.0065072	Aerophobetes	unidentified	unidentified	unidentified	unidentified
pH	unidentified	-0.634675	0.00466284	Chlorobi	Chlorobia	Chlorobiales	OPB56	unidentified
pH	Moraxella	-0.610718	0.00709902	Proteobacteria	Gammaproteobacteria	Pseudomonadales	Moraxellaceae	Moraxella
pH	unidentified	-0.671827	0.0022613	Proteobacteria	Deltaproteobacteria	Desulfobacterales	Nitrospinaceae	unidentified
Photo	Rhizobium	-0.714018	0.000873572	Proteobacteria	Alphaproteobacteria	Rhizobiales	Rhizobiaceae	Rhizobium
Photo	Other	-0.644716	0.0038697	Proteobacteria	Alphaproteobacteria	Sphingomonadales	Other	Other
Photo	unidentified	-0.641607	0.00410249	Proteobacteria	Alphaproteobacteria	Sneathiellales	Sneathiellaceae	unidentified
Photo	Other	0.61273	0.00686137	Nitrospirae	Nitrospira	Nitrospirales	0319-6A21	Other
Photo	Candidatus_Microthrix	0.618658	0.00619844	Actinobacteria	Acidimicrobiia	Acidimicrobiales	Acidimicrobiales_Incertae_Sedis	Candidatus_Microthrix
Photo	Lactobacillus	0.615342	0.00656254	Firmicutes	Bacilli	Lactobacillales	Lactobacillaceae	Lactobacillus
Photo	Planococcus	0.632116	0.00488484	Firmicutes	Bacilli	Bacillales	Planococcaceae	Planococcus
STN	Candidatus_Microthrix	-0.681983	0.00182352	Actinobacteria	Acidimicrobiia	Acidimicrobiales	Acidimicrobiales_Incertae_Sedis	Candidatus_Microthrix
STN	Nitrosococcus	-0.696954	0.00130765	Proteobacteria	Gammaproteobacteria	Chromatiales	Chromatiaceae	Nitrosococcus
STN	unidentified	0.671827	0.0022613	Chloroflexi	Ktedonobacteria	C0119	unidentified	unidentified
STN	unidentified	0.615575	0.0065364	Proteobacteria	Alphaproteobacteria	Rhodospirillales	AKYH478	unidentified
SWC	unidentified	-0.613215	0.00680507	Bacteroidetes	Sphingobacteriia	Sphingobacteriales	Chitinophagaceae	unidentified
SWC	Other	-0.611115	0.00705159	Gemmatimonadetes	Gemmatimonadetes	Other	Other	Other
SWC	Other	-0.66738	0.00247851	Hydrogenedentes	Other	Other	Other	Other
SWC	unidentified	-0.713955	0.000874925	Proteobacteria	Alphaproteobacteria	Rhodospirillales	AKYH478	unidentified
SWC	Sandaracinus	-0.671304	0.002286	Proteobacteria	Deltaproteobacteria	Myxococcales	Sandaracinaceae	Sandaracinus
SWC	Alsobacter	0.63786	0.00439807	Proteobacteria	Alphaproteobacteria	Rhizobiales	Rhizobiales_Incertae_Sedis	Alsobacter
SWC	unidentified	0.64786	0.00364538	Proteobacteria	Alphaproteobacteria	Rickettsiales	TK34	unidentified
SWC	Other	0.688817	0.00157037	Actinobacteria	Actinobacteria	Micrococcales	Other	Other
SWC	Bacillus	0.638416	0.00435317	Firmicutes	Bacilli	Bacillales	Bacillaceae	Bacillus
TC	Other	-0.69453	0.00138177	Actinobacteria	Actinobacteria	Micrococcales	Other	Other
TC	Nitrosococcus	-0.660816	0.00283032	Proteobacteria	Gammaproteobacteria	Chromatiales	Chromatiaceae	Nitrosococcus
TC	unidentified	0.60707	0.0075468	Proteobacteria	Alphaproteobacteria	Rhodospirillales	AKYH478	unidentified
TC	Other	0.632586	0.00484341	Acidobacteria	Holophagae	Subgroup_10	Other	Other
TC	Parasutterella	0.611199	0.00704159	Proteobacteria	Betaproteobacteria	Burkholderiales	Alcaligenaceae	Parasutterella
TC	unidentified	0.737874	0.000473057	Chloroflexi	Ktedonobacteria	C0119	unidentified	unidentified
TC	Other	0.69453	0.00138177	Gemmatimonadetes	Gemmatimonadetes	Other	Other	Other
δ13C	Other	-0.601197	0.00831542	Nitrospirae	Nitrospira	Nitrospirales	0319-6A21	Other
δ13C	Methylotenera	0.68288	0.00178848	Proteobacteria	Betaproteobacteria	Methylophilales	Methylophilaceae	Methylotenera
δ13C	Brevundimonas	0.674117	0.00215571	Proteobacteria	Alphaproteobacteria	Caulobacterales	Caulobacteraceae	Brevundimonas
δ13C	Myxococcus	0.630016	0.00507338	Proteobacteria	Deltaproteobacteria	Myxococcales	Myxococcaceae	Myxococcus
δ13C	Phaselicystis	0.636316	0.00452486	Proteobacteria	Deltaproteobacteria	Myxococcales	Phaselicystidaceae	Phaselicystis
δ13C	Larkinella	0.642616	0.00402571	Bacteroidetes	Cytophagia	Cytophagales	Cytophagaceae	Larkinella
δ13C	Rhizobium	0.78122	0.000129356	Proteobacteria	Alphaproteobacteria	Rhizobiales	Rhizobiaceae	Rhizobium
Trmmol	Other	0.702088	0.00116152	Proteobacteria	Deltaproteobacteria	Myxococcales	Blfdi19	Other
Trmmol	Other	0.637434	0.00443282	Hydrogenedentes	Other	Other	Other	Other
Trmmol	unidentified	0.683666	0.00175826	Bacteroidetes	Sphingobacteriia	Sphingobacteriales	KD3-93	unidentified
TDS	unidentified	0.630823	0.00500022	Proteobacteria	Alphaproteobacteria	E6aD10	unidentified	unidentified
TDS	Blastopirellula	0.611895	0.00695918	Planctomycetes	Planctomycetacia	Planctomycetales	Planctomycetaceae	Blastopirellula
TDS	Variibacter	0.613079	0.00682089	Proteobacteria	Alphaproteobacteria	Rhizobiales	Xanthobacteraceae	Variibacter
EC	unidentified	0.630823	0.00682089	Proteobacteria	Alphaproteobacteria	E6aD10	unidentified	unidentified
EC	Blastopirellula	0.611895	0.00500022	Planctomycetes	Planctomycetacia	Planctomycetales	Planctomycetaceae	Blastopirellula
EC	Variibacter	0.613079	0.00695918	Proteobacteria	Alphaproteobacteria	Rhizobiales	Xanthobacteraceae	Variibacter
Salinity	Ornithinimicrobium	0.627899	0.00526935	Actinobacteria	Actinobacteria	Micrococcales	Intrasporangiaceae	Ornithinimicrobium
Salinity	unidentified	0.638808	0.00432175	Proteobacteria	Alphaproteobacteria	Rhodospirillales	DA111	unidentified

## Sheet: S5
Table S5: Network analysis showing connectedness between prokaryotic communities and host/soil factors in the near-root soil.
Var1	Var2	r	p	phylum	class	order	family	genus
LTN	unidentified	0.605849	0.00770162	Acidobacteria	Acidobacteria	Acidobacteriales	Acidobacteriaceae_Subgroup_1	unidentified
LTN	Blastococcus	-0.726618	0.000636703	Actinobacteria	Actinobacteria	Frankiales	Geodermatophilaceae	Blastococcus
P	Other	-0.646488	0.00374195	Bacteroidetes	Flavobacteriia	Flavobacteriales	Flavobacteriaceae	Other
P	Dongia	0.66882	0.00240637	Proteobacteria	Alphaproteobacteria	Rhodospirillales	Rhodospirillaceae	Dongia
P	bacterium_endosymbiont_of_Onthophagus_Taurus	0.613091	0.00681952	Proteobacteria	Gammaproteobacteria	Xanthomonadales	unidentified	bacterium_endosymbiont_of_Onthophagus_Taurus
P	unidentified	-0.770054	0.000185409	Verrucomicrobia	S-BQ2-57_soil_group	unidentified	unidentified	unidentified
P	Ferrovibrio	0.760428	0.000249021	Proteobacteria	Alphaproteobacteria	Rhodospirillales	Rhodospirillaceae	Ferrovibrio
P	unidentified	-0.642781	0.00401327	Acidobacteria	Holophagae	Subgroup_10	NS72	unidentified
P	planctomycete_A-2	-0.622903	0.0057565	Planctomycetes	OM190	planctomycete_A-2	planctomycete_A-2	planctomycete_A-2
P	Erysipelatoclostridium	-0.678374	0.00197021	Firmicutes	Erysipelotrichia	Erysipelotrichales	Erysipelotrichaceae	Erysipelatoclostridium
P	Chryseobacterium	0.651353	0.00340885	Bacteroidetes	Flavobacteriia	Flavobacteriales	Flavobacteriaceae	Chryseobacterium
P	Chthonomonas	-0.679721	0.00191436	Armatimonadetes	Chthonomonadetes	Chthonomonadales	Chthonomonadaceae	Chthonomonas
P	Fluviicola	0.687701	0.00160961	Bacteroidetes	Flavobacteriia	Flavobacteriales	Cryomorphaceae	Fluviicola
P	Prosthecobacter	0.610696	0.00710172	Verrucomicrobia	Verrucomicrobiae	Verrucomicrobiales	Verrucomicrobiaceae	Prosthecobacter
P	Simiduia	0.690243	0.00152141	Proteobacteria	Gammaproteobacteria	Cellvibrionales	Cellvibrionaceae	Simiduia
P	Blautia	-0.62824	0.00523739	Firmicutes	Clostridia	Clostridiales	Lachnospiraceae	Blautia
P	Arcticibacter	0.835821	1.56409e-05	Bacteroidetes	Sphingobacteriia	Sphingobacteriales	Sphingobacteriaceae	Arcticibacter
P	unidentified	0.714018	0.000873572	Bacteroidetes	Cytophagia	Order_II	Rhodothermaceae	unidentified
P	Asteroleplasma	-0.646816	0.00371867	Firmicutes	Erysipelotrichia	Erysipelotrichales	Erysipelotrichaceae	Asteroleplasma
P	unidentified	-0.690917	0.00149871	Armatimonadetes	Chthonomonadetes	Chthonomonadales	unidentified	unidentified
P	Other	0.707718	0.00101712	Bacteroidetes	Sphingobacteriia	Sphingobacteriales	Sphingobacteriaceae	Other
P	Other	0.672017	0.00225237	Bacteroidetes	Cytophagia	Cytophagales	Other	Other
P	Cellvibrio	0.80432	5.73016e-05	Proteobacteria	Gammaproteobacteria	Cellvibrionales	Cellvibrionaceae	Cellvibrio
P	Pontibacter	0.630016	0.00507338	Bacteroidetes	Cytophagia	Cytophagales	Cytophagaceae	Pontibacter
P	Other	-0.648916	0.00357249	Actinobacteria	Thermoleophilia	Gaiellales	Other	Other
P	Peredibacter	0.80852	4.88585e-05	Proteobacteria	Deltaproteobacteria	Bdellovibrionales	Bacteriovoracaceae	Peredibacter
P	Other	-0.682517	0.00180258	Acidobacteria	Acidobacteria	Subgroup_3	Other	Other
P	I-8	-0.753919	0.000301733	Planctomycetes	Phycisphaerae	Phycisphaerales	Phycisphaeraceae	I-8
P	Flavobacterium	0.735018	0.000510788	Bacteroidetes	Flavobacteriia	Flavobacteriales	Flavobacteriaceae	Flavobacterium
P	unidentified	0.703518	0.00112332	Proteobacteria	Deltaproteobacteria	Oligoflexales	Oligoflexaceae	unidentified
P	unidentified	-0.665717	0.00256405	JL-ETNP-Z39	unidentified	unidentified	unidentified	unidentified
P	Agaricicola	0.774919	0.00015888	Proteobacteria	Alphaproteobacteria	Rhizobiales	Rhizobiales_Incertae_Sedis	Agaricicola
P	unidentified	0.695117	0.00136351	Proteobacteria	Deltaproteobacteria	Oligoflexales	unidentified	unidentified
P	Myxococcus	0.648916	0.00357249	Proteobacteria	Deltaproteobacteria	Myxococcales	Myxococcaceae	Myxococcus
P	unidentified	-0.606915	0.0075663	Nitrospirae	Nitrospira	Nitrospirales	0319-6A21	unidentified
P	Actinoplanes	0.711918	0.000919411	Actinobacteria	Actinobacteria	Micromonosporales	Micromonosporaceae	Actinoplanes
P	Other	0.636316	0.00452486	Proteobacteria	Alphaproteobacteria	Rhizobiales	Phyllobacteriaceae	Other
P	Rhodocytophaga	0.625816	0.00546824	Bacteroidetes	Cytophagia	Cytophagales	Cytophagaceae	Rhodocytophaga
P	Devosia	0.701418	0.00117978	Proteobacteria	Alphaproteobacteria	Rhizobiales	Hyphomicrobiaceae	Devosia
P	Pedobacter	0.79382	8.40087e-05	Bacteroidetes	Sphingobacteriia	Sphingobacteriales	Sphingobacteriaceae	Pedobacter
P	Other	-0.751819	0.000320622	Actinobacteria	Other	Other	Other	Other
P	Other	-0.625816	0.00546824	Actinobacteria	Acidimicrobiia	Acidimicrobiales	Other	Other
P	unidentified	0.636316	0.00452486	Bacteroidetes	Cytophagia	Cytophagales	Cytophagaceae	unidentified
P	unidentified	-0.655216	0.00316193	Actinobacteria	MB-A2-108	unidentified	unidentified	unidentified
P	unidentified	-0.621616	0.00588772	Euryarchaeota	Thermoplasmata	Thermoplasmatales	Marine_Group_II	unidentified
P	unidentified	0.602715	0.00811092	Proteobacteria	Deltaproteobacteria	Myxococcales	BIrii41	unidentified
P	Gaiella	-0.623716	0.00567483	Actinobacteria	Thermoleophilia	Gaiellales	Gaiellaceae	Gaiella
P	unidentified	-0.632116	0.00488484	Chloroflexi	KD4-96	unidentified	unidentified	unidentified
P	unidentified	-0.604815	0.00783479	Actinobacteria	Thermoleophilia	Gaiellales	unidentified	unidentified
P	unidentified	-0.632116	0.00488484	Acidobacteria	Acidobacteria	Subgroup_4	RB41	unidentified
P	unidentified	-0.655216	0.00316193	Actinobacteria	Acidimicrobiia	Acidimicrobiales	unidentified	unidentified
K	Lachnospiraceae_UCG-004	-0.620628	0.00599001	Firmicutes	Clostridia	Clostridiales	Lachnospiraceae	Lachnospiraceae_UCG-004
K	Other	0.606715	0.00759155	Acidobacteria	Acidobacteria	Acidobacteriales	Acidobacteriaceae_Subgroup_1	Other
K	unidentified	0.646691	0.00372752	Proteobacteria	Deltaproteobacteria	Myxococcales	Amb-16S-1034	unidentified
K	CL500-3	-0.623888	0.00565769	Planctomycetes	Phycisphaerae	Phycisphaerales	Phycisphaeraceae	CL500-3
K	Sphingobacterium	-0.61698	0.00638065	Bacteroidetes	Sphingobacteriia	Sphingobacteriales	Sphingobacteriaceae	Sphingobacterium
K	Amycolatopsis	-0.630016	0.00507338	Actinobacteria	Actinobacteria	Pseudonocardiales	Pseudonocardiaceae	Amycolatopsis
K	unidentified	-0.606915	0.0075663	Actinobacteria	Actinobacteria	Frankiales	unidentified	unidentified
K	Nakamurella	-0.693017	0.00142979	Actinobacteria	Actinobacteria	Frankiales	Nakamurellaceae	Nakamurella
K	Pseudomonas	-0.78542	0.000112372	Proteobacteria	Gammaproteobacteria	Pseudomonadales	Pseudomonadaceae	Pseudomonas
LMA	Other	-0.646488	0.00374195	Bacteroidetes	Flavobacteriia	Flavobacteriales	Flavobacteriaceae	Other
LMA	Dongia	0.66882	0.00240637	Proteobacteria	Alphaproteobacteria	Rhodospirillales	Rhodospirillaceae	Dongia
LMA	bacterium_endosymbiont_of_Onthophagus_Taurus	0.613091	0.00681952	Proteobacteria	Gammaproteobacteria	Xanthomonadales	unidentified	bacterium_endosymbiont_of_Onthophagus_Taurus
LMA	unidentified	-0.770054	0.000185409	Verrucomicrobia	S-BQ2-57_soil_group	unidentified	unidentified	unidentified
LMA	Ferrovibrio	0.760428	0.000249021	Proteobacteria	Alphaproteobacteria	Rhodospirillales	Rhodospirillaceae	Ferrovibrio
LMA	unidentified	-0.642781	0.00401327	Acidobacteria	Holophagae	Subgroup_10	NS72	unidentified
LMA	planctomycete_A-2	-0.622903	0.0057565	Planctomycetes	OM190	planctomycete_A-2	planctomycete_A-2	planctomycete_A-2
LMA	Erysipelatoclostridium	-0.678374	0.00197021	Firmicutes	Erysipelotrichia	Erysipelotrichales	Erysipelotrichaceae	Erysipelatoclostridium
LMA	Chryseobacterium	0.651353	0.00340885	Bacteroidetes	Flavobacteriia	Flavobacteriales	Flavobacteriaceae	Chryseobacterium
LMA	Chthonomonas	-0.679721	0.00191436	Armatimonadetes	Chthonomonadetes	Chthonomonadales	Chthonomonadaceae	Chthonomonas
LMA	Fluviicola	0.687701	0.00160961	Bacteroidetes	Flavobacteriia	Flavobacteriales	Cryomorphaceae	Fluviicola
LMA	Prosthecobacter	0.610696	0.00710172	Verrucomicrobia	Verrucomicrobiae	Verrucomicrobiales	Verrucomicrobiaceae	Prosthecobacter
LMA	Simiduia	0.690243	0.00152141	Proteobacteria	Gammaproteobacteria	Cellvibrionales	Cellvibrionaceae	Simiduia
LMA	Blautia	-0.62824	0.00523739	Firmicutes	Clostridia	Clostridiales	Lachnospiraceae	Blautia
LMA	Arcticibacter	0.835821	1.56409e-05	Bacteroidetes	Sphingobacteriia	Sphingobacteriales	Sphingobacteriaceae	Arcticibacter
LMA	unidentified	0.714018	0.000873572	Bacteroidetes	Cytophagia	Order_II	Rhodothermaceae	unidentified
LMA	Asteroleplasma	-0.646816	0.00371867	Firmicutes	Erysipelotrichia	Erysipelotrichales	Erysipelotrichaceae	Asteroleplasma
LMA	unidentified	-0.690917	0.00149871	Armatimonadetes	Chthonomonadetes	Chthonomonadales	unidentified	unidentified
LMA	Other	0.707718	0.00101712	Bacteroidetes	Sphingobacteriia	Sphingobacteriales	Sphingobacteriaceae	Other
LMA	Other	0.672017	0.00225237	Bacteroidetes	Cytophagia	Cytophagales	Other	Other
LMA	Cellvibrio	0.80432	5.73016e-05	Proteobacteria	Gammaproteobacteria	Cellvibrionales	Cellvibrionaceae	Cellvibrio
LMA	Pontibacter	0.630016	0.00507338	Bacteroidetes	Cytophagia	Cytophagales	Cytophagaceae	Pontibacter
LMA	Other	-0.648916	0.00357249	Actinobacteria	Thermoleophilia	Gaiellales	Other	Other
LMA	Peredibacter	0.80852	4.88585e-05	Proteobacteria	Deltaproteobacteria	Bdellovibrionales	Bacteriovoracaceae	Peredibacter
LMA	Other	-0.682517	0.00180258	Acidobacteria	Acidobacteria	Subgroup_3	Other	Other
LMA	I-8	-0.753919	0.000301733	Planctomycetes	Phycisphaerae	Phycisphaerales	Phycisphaeraceae	I-8
LMA	Flavobacterium	0.735018	0.000510788	Bacteroidetes	Flavobacteriia	Flavobacteriales	Flavobacteriaceae	Flavobacterium
LMA	unidentified	0.703518	0.00112332	Proteobacteria	Deltaproteobacteria	Oligoflexales	Oligoflexaceae	unidentified
LMA	unidentified	-0.665717	0.00256405	JL-ETNP-Z39	unidentified	unidentified	unidentified	unidentified
LMA	Agaricicola	0.774919	0.00015888	Proteobacteria	Alphaproteobacteria	Rhizobiales	Rhizobiales_Incertae_Sedis	Agaricicola
LMA	unidentified	0.695117	0.00136351	Proteobacteria	Deltaproteobacteria	Oligoflexales	unidentified	unidentified
LMA	Myxococcus	0.648916	0.00357249	Proteobacteria	Deltaproteobacteria	Myxococcales	Myxococcaceae	Myxococcus
LMA	unidentified	-0.606915	0.0075663	Nitrospirae	Nitrospira	Nitrospirales	0319-6A21	unidentified
LMA	Actinoplanes	0.711918	0.000919411	Actinobacteria	Actinobacteria	Micromonosporales	Micromonosporaceae	Actinoplanes
LMA	Other	0.636316	0.00452486	Proteobacteria	Alphaproteobacteria	Rhizobiales	Phyllobacteriaceae	Other
LMA	Rhodocytophaga	0.625816	0.00546824	Bacteroidetes	Cytophagia	Cytophagales	Cytophagaceae	Rhodocytophaga
LMA	Devosia	0.701418	0.00117978	Proteobacteria	Alphaproteobacteria	Rhizobiales	Hyphomicrobiaceae	Devosia
LMA	Pedobacter	0.79382	8.40087e-05	Bacteroidetes	Sphingobacteriia	Sphingobacteriales	Sphingobacteriaceae	Pedobacter
LMA	Other	-0.751819	0.000320622	Actinobacteria	Other	Other	Other	Other
LMA	Other	-0.625816	0.00546824	Actinobacteria	Acidimicrobiia	Acidimicrobiales	Other	Other
LMA	unidentified	0.636316	0.00452486	Bacteroidetes	Cytophagia	Cytophagales	Cytophagaceae	unidentified
LMA	unidentified	-0.655216	0.00316193	Actinobacteria	MB-A2-108	unidentified	unidentified	unidentified
LMA	unidentified	-0.621616	0.00588772	Euryarchaeota	Thermoplasmata	Thermoplasmatales	Marine_Group_II	unidentified
LMA	unidentified	0.602715	0.00811092	Proteobacteria	Deltaproteobacteria	Myxococcales	BIrii41	unidentified
LMA	Gaiella	-0.623716	0.00567483	Actinobacteria	Thermoleophilia	Gaiellales	Gaiellaceae	Gaiella
LMA	unidentified	-0.632116	0.00488484	Chloroflexi	KD4-96	unidentified	unidentified	unidentified
LMA	unidentified	-0.604815	0.00783479	Actinobacteria	Thermoleophilia	Gaiellales	unidentified	unidentified
LMA	unidentified	-0.632116	0.00488484	Acidobacteria	Acidobacteria	Subgroup_4	RB41	unidentified
LMA	unidentified	-0.655216	0.00316193	Actinobacteria	Acidimicrobiia	Acidimicrobiales	unidentified	unidentified
SWC	Magnetospirillum	-0.605522	0.0077436	Proteobacteria	Alphaproteobacteria	Rhodospirillales	Rhodospirillaceae	Magnetospirillum
SWC	unidentified	0.672695	0.00222077	Chloroflexi	unidentified	unidentified	unidentified	unidentified
SWC	Chryseobacterium	-0.653454	0.00327269	Bacteroidetes	Flavobacteriia	Flavobacteriales	Flavobacteriaceae	Chryseobacterium
SWC	unidentified	0.602715	0.00811092	Armatimonadetes	Chthonomonadetes	Chthonomonadales	unidentified	unidentified
SWC	Other	-0.623716	0.00567483	Bacteroidetes	Sphingobacteriia	Sphingobacteriales	Sphingobacteriaceae	Other
SWC	unidentified	0.716118	0.000829655	TM6	unidentified	unidentified	unidentified	unidentified
SWC	Other	0.707718	0.00101712	Actinobacteria	Thermoleophilia	Gaiellales	Other	Other
SWC	Other	0.636316	0.00452486	Euryarchaeota	Thermoplasmata	Thermoplasmatales	Other	Other
SWC	Other	0.602715	0.00811092	Acidobacteria	Acidobacteria	Subgroup_3	Other	Other
SWC	I-8	0.837921	1.42094e-05	Planctomycetes	Phycisphaerae	Phycisphaerales	Phycisphaeraceae	I-8
SWC	unidentified	0.774919	0.00015888	JL-ETNP-Z39	unidentified	unidentified	unidentified	unidentified
SWC	unidentified	0.625816	0.00546824	Chloroflexi	JG30-KF-CM66	unidentified	unidentified	unidentified
SWC	Agaricicola	-0.644716	0.0038697	Proteobacteria	Alphaproteobacteria	Rhizobiales	Rhizobiales_Incertae_Sedis	Agaricicola
SWC	unidentified	0.611115	0.00705159	Nitrospirae	Nitrospira	Nitrospirales	0319-6A21	unidentified
SWC	unidentified	0.732918	0.000540117	Proteobacteria	Deltaproteobacteria	Myxococcales	P3OB-42	unidentified
SWC	Other	0.651016	0.00343106	Actinobacteria	Other	Other	Other	Other
SWC	Other	0.621616	0.00588772	Actinobacteria	Acidimicrobiia	Acidimicrobiales	Other	Other
SWC	unidentified	0.726618	0.000636703	Actinobacteria	MB-A2-108	unidentified	unidentified	unidentified
SWC	unidentified	0.667817	0.00245644	Euryarchaeota	Thermoplasmata	Thermoplasmatales	Marine_Group_II	unidentified
SWC	Gaiella	0.632116	0.00488484	Actinobacteria	Thermoleophilia	Gaiellales	Gaiellaceae	Gaiella
SWC	unidentified	0.709818	0.000967237	Actinobacteria	Thermoleophilia	Gaiellales	unidentified	unidentified
SWC	unidentified	0.726618	0.000636703	Actinobacteria	Acidimicrobiia	Acidimicrobiales	unidentified	unidentified
Cleaf	Other	0.646488	0.00374195	Bacteroidetes	Flavobacteriia	Flavobacteriales	Flavobacteriaceae	Other
Cleaf	Gordonia	-0.653099	0.00329538	Actinobacteria	Actinobacteria	Corynebacteriales	Nocardiaceae	Gordonia
Cleaf	unidentified	-0.637172	0.00445424	Proteobacteria	Alphaproteobacteria	Rickettsiales	Holosporaceae	unidentified
Cleaf	Dongia	-0.601938	0.00821508	Proteobacteria	Alphaproteobacteria	Rhodospirillales	Rhodospirillaceae	Dongia
Cleaf	unidentified	0.621596	0.00588975	Firmicutes	Erysipelotrichia	Erysipelotrichales	Erysipelotrichaceae	unidentified
Cleaf	bacterium_endosymbiont_of_Onthophagus_Taurus	-0.806467	5.28434e-05	Proteobacteria	Gammaproteobacteria	Xanthomonadales	unidentified	bacterium_endosymbiont_of_Onthophagus_Taurus
Cleaf	unidentified	0.725134	0.000661442	Verrucomicrobia	S-BQ2-57_soil_group	unidentified	unidentified	unidentified
Cleaf	Ruminococcus_2	0.646146	0.00376633	Firmicutes	Clostridia	Clostridiales	Ruminococcaceae	Ruminococcus_2
Cleaf	Other	-0.672848	0.00221369	Proteobacteria	Alphaproteobacteria	Rickettsiales	Rickettsiaceae	Other
Cleaf	Friedmanniella	0.715496	0.000842461	Actinobacteria	Actinobacteria	Propionibacteriales	Propionibacteriaceae	Friedmanniella
Cleaf	unidentified	0.657754	0.00300789	Acidobacteria	Holophagae	Subgroup_10	NS72	unidentified
Cleaf	Sutterella	0.679014	0.00194352	Proteobacteria	Betaproteobacteria	Burkholderiales	Alcaligenaceae	Sutterella
Cleaf	Erysipelatoclostridium	0.716593	0.000819986	Firmicutes	Erysipelotrichia	Erysipelotrichales	Erysipelotrichaceae	Erysipelatoclostridium
Cleaf	Chthonomonas	0.75548	0.000288307	Armatimonadetes	Chthonomonadetes	Chthonomonadales	Chthonomonadaceae	Chthonomonas
Cleaf	Fluviicola	-0.841712	1.19078e-05	Bacteroidetes	Flavobacteriia	Flavobacteriales	Cryomorphaceae	Fluviicola
Cleaf	Prosthecobacter	-0.662032	0.00276219	Verrucomicrobia	Verrucomicrobiae	Verrucomicrobiales	Verrucomicrobiaceae	Prosthecobacter
Cleaf	Simiduia	-0.707079	0.00103272	Proteobacteria	Gammaproteobacteria	Cellvibrionales	Cellvibrionaceae	Simiduia
Cleaf	Anaeromyxobacter	-0.640516	0.00418683	Proteobacteria	Deltaproteobacteria	Myxococcales	Cystobacteraceae	Anaeromyxobacter
Cleaf	Oligoflexus	-0.632116	0.00488484	Proteobacteria	Deltaproteobacteria	Oligoflexales	Oligoflexaceae	Oligoflexus
Cleaf	Exiguobacterium	0.617415	0.00633294	Firmicutes	Bacilli	Bacillales	Family_XII	Exiguobacterium
Cleaf	unidentified	-0.674465	0.00214002	Proteobacteria	Alphaproteobacteria	DB1-14	unidentified	unidentified
Cleaf	Bifidobacterium	0.679721	0.00191436	Actinobacteria	Actinobacteria	Bifidobacteriales	Bifidobacteriaceae	Bifidobacterium
Cleaf	Arcticibacter	-0.882022	1.29528e-06	Bacteroidetes	Sphingobacteriia	Sphingobacteriales	Sphingobacteriaceae	Arcticibacter
Cleaf	unidentified	-0.760219	0.000250585	Bacteroidetes	Cytophagia	Order_II	Rhodothermaceae	unidentified
Cleaf	unidentified	0.665717	0.00256405	Armatimonadetes	Chthonomonadetes	Chthonomonadales	unidentified	unidentified
Cleaf	Other	-0.661517	0.00279091	Bacteroidetes	Sphingobacteriia	Sphingobacteriales	Sphingobacteriaceae	Other
Cleaf	Other	-0.701418	0.00117978	Bacteroidetes	Cytophagia	Cytophagales	Other	Other
Cleaf	unidentified	-0.758119	0.000266752	Bacteroidetes	Flavobacteriia	Flavobacteriales	NS9_marine_group	unidentified
Cleaf	Peredibacter	-0.695117	0.00136351	Proteobacteria	Deltaproteobacteria	Bdellovibrionales	Bacteriovoracaceae	Peredibacter
Cleaf	Pseudospirillum	-0.606915	0.0075663	Proteobacteria	Gammaproteobacteria	Oceanospirillales	Oceanospirillaceae	Pseudospirillum
Cleaf	Flavobacterium	-0.739219	0.00045612	Bacteroidetes	Flavobacteriia	Flavobacteriales	Flavobacteriaceae	Flavobacterium
Cleaf	Other	-0.611115	0.00705159	Proteobacteria	Other	Other	Other	Other
Cleaf	Agaricicola	-0.640516	0.00418683	Proteobacteria	Alphaproteobacteria	Rhizobiales	Rhizobiales_Incertae_Sedis	Agaricicola
Cleaf	unidentified	-0.81272	4.14983e-05	Proteobacteria	Deltaproteobacteria	Oligoflexales	unidentified	unidentified
Cleaf	Actinoplanes	-0.611115	0.00705159	Actinobacteria	Actinobacteria	Micromonosporales	Micromonosporaceae	Actinoplanes
Cleaf	Bdellovibrio	-0.623716	0.00567483	Proteobacteria	Deltaproteobacteria	Bdellovibrionales	Bdellovibrionaceae	Bdellovibrio
Cleaf	Pedobacter	-0.840021	1.28914e-05	Bacteroidetes	Sphingobacteriia	Sphingobacteriales	Sphingobacteriaceae	Pedobacter
Cleaf	Stenotrophomonas	0.634216	0.00470205	Proteobacteria	Gammaproteobacteria	Xanthomonadales	Xanthomonadaceae	Stenotrophomonas
Cleaf	Other	0.604815	0.00783479	Actinobacteria	Other	Other	Other	Other
Cleaf	unidentified	-0.720318	0.000747331	Bacteroidetes	Cytophagia	Cytophagales	Cytophagaceae	unidentified
Cleaf	Methylobacterium	0.619516	0.00610704	Proteobacteria	Alphaproteobacteria	Rhizobiales	Methylobacteriaceae	Methylobacterium
Cleaf	unidentified	-0.611115	0.00705159	Proteobacteria	Deltaproteobacteria	Myxococcales	BIrii41	unidentified
Cleaf	Steroidobacter	-0.674117	0.00215571	Proteobacteria	Gammaproteobacteria	Xanthomonadales	Xanthomonadales_Incertae_Sedis	Steroidobacter
LL	Other	-0.646488	0.00374195	Bacteroidetes	Flavobacteriia	Flavobacteriales	Flavobacteriaceae	Other
LL	Fluviicola	0.662032	0.00276219	Bacteroidetes	Flavobacteriia	Flavobacteriales	Cryomorphaceae	Fluviicola
LL	Ensifer	0.621616	0.00588772	Proteobacteria	Alphaproteobacteria	Rhizobiales	Rhizobiaceae	Ensifer
LL	Sporocytophaga	0.697217	0.0012998	Bacteroidetes	Cytophagia	Cytophagales	Cytophagaceae	Sporocytophaga
LL	Flavobacterium	0.613215	0.00680507	Bacteroidetes	Flavobacteriia	Flavobacteriales	Flavobacteriaceae	Flavobacterium
LL	unidentified	0.648916	0.00357249	Proteobacteria	Deltaproteobacteria	Oligoflexales	unidentified	unidentified
Photo	bacterium_endosymbiont_of_Onthophagus_Taurus	-0.610893	0.00707809	Proteobacteria	Gammaproteobacteria	Xanthomonadales	unidentified	bacterium_endosymbiont_of_Onthophagus_Taurus
Photo	Ruminococcaceae_UCG-014	0.635354	0.00460538	Firmicutes	Clostridia	Clostridiales	Ruminococcaceae	Ruminococcaceae_UCG-014
Photo	Sutterella	0.604301	0.00790172	Proteobacteria	Betaproteobacteria	Burkholderiales	Alcaligenaceae	Sutterella
Photo	Sphingobacterium	0.64839	0.0036087	Bacteroidetes	Sphingobacteriia	Sphingobacteriales	Sphingobacteriaceae	Sphingobacterium
Photo	Fluviicola	-0.608556	0.00736167	Bacteroidetes	Flavobacteriia	Flavobacteriales	Cryomorphaceae	Fluviicola
Photo	Exiguobacterium	0.659417	0.00291038	Firmicutes	Bacilli	Bacillales	Family_XII	Exiguobacterium
Photo	unidentified	-0.636316	0.00452486	Proteobacteria	TA18	unidentified	unidentified	unidentified
Photo	Sporocytophaga	-0.642616	0.00402571	Bacteroidetes	Cytophagia	Cytophagales	Cytophagaceae	Sporocytophaga
Photo	unidentified	-0.619516	0.00610704	Proteobacteria	Deltaproteobacteria	Oligoflexales	unidentified	unidentified
Photo	Nakamurella	0.609015	0.00730528	Actinobacteria	Actinobacteria	Frankiales	Nakamurellaceae	Nakamurella
Photo	Stenotrophomonas	0.642616	0.00402571	Proteobacteria	Gammaproteobacteria	Xanthomonadales	Xanthomonadaceae	Stenotrophomonas
Photo	Pseudomonas	0.772819	0.000169907	Proteobacteria	Gammaproteobacteria	Pseudomonadales	Pseudomonadaceae	Pseudomonas
Ci	Polycyclovorans	-0.672695	0.00222077	Proteobacteria	Gammaproteobacteria	Xanthomonadales	Solimonadaceae	Polycyclovorans
Ci	Acidobacteria_bacterium_WX90	-0.609033	0.0073031	Acidobacteria	Acidobacteria	Subgroup_6	Acidobacteria_bacterium_WX90	Acidobacteria_bacterium_WX90
Ci	Fluviicola	-0.634225	0.00470127	Bacteroidetes	Flavobacteriia	Flavobacteriales	Cryomorphaceae	Fluviicola
Ci	Anaeromyxobacter	-0.619516	0.00610704	Proteobacteria	Deltaproteobacteria	Myxococcales	Cystobacteraceae	Anaeromyxobacter
Ci	Niastella	-0.724518	0.000671943	Bacteroidetes	Sphingobacteriia	Sphingobacteriales	Chitinophagaceae	Niastella
Ci	unidentified	0.602715	0.00811092	Proteobacteria	Alphaproteobacteria	Rhodospirillales	MSB-1E8	unidentified
Ci	Bdellovibrio	-0.690917	0.00149871	Proteobacteria	Deltaproteobacteria	Bdellovibrionales	Bdellovibrionaceae	Bdellovibrio
Ci	Terrimonas	-0.648916	0.00357249	Bacteroidetes	Sphingobacteriia	Sphingobacteriales	Chitinophagaceae	Terrimonas
Trmmol	Peptoclostridium	-0.677727	0.00199756	Firmicutes	Clostridia	Clostridiales	Peptostreptococcaceae	Peptoclostridium
Trmmol	Other	0.666074	0.00254547	Candidate_division_OP3	Other	Other	Other	Other
Trmmol	Sandaracinus	0.613215	0.00680507	Proteobacteria	Deltaproteobacteria	Myxococcales	Sandaracinaceae	Sandaracinus
Cond	Other	0.646488	0.00374195	Bacteroidetes	Flavobacteriia	Flavobacteriales	Flavobacteriaceae	Other
Cond	Fluviicola	-0.662032	0.00276219	Bacteroidetes	Flavobacteriia	Flavobacteriales	Cryomorphaceae	Fluviicola
Cond	Ensifer	-0.621616	0.00588772	Proteobacteria	Alphaproteobacteria	Rhizobiales	Rhizobiaceae	Ensifer
Cond	Sporocytophaga	-0.697217	0.0012998	Bacteroidetes	Cytophagia	Cytophagales	Cytophagaceae	Sporocytophaga
Cond	Flavobacterium	-0.613215	0.00680507	Bacteroidetes	Flavobacteriia	Flavobacteriales	Flavobacteriaceae	Flavobacterium
Cond	unidentified	-0.648916	0.00357249	Proteobacteria	Deltaproteobacteria	Oligoflexales	unidentified	unidentified
δ13C	Gordonia	0.653099	0.00329538	Actinobacteria	Actinobacteria	Corynebacteriales	Nocardiaceae	Gordonia
δ13C	bacterium_endosymbiont_of_Onthophagus_Taurus	0.7779	0.000144273	Proteobacteria	Gammaproteobacteria	Xanthomonadales	unidentified	bacterium_endosymbiont_of_Onthophagus_Taurus
δ13C	unidentified	0.616043	0.00648419	Proteobacteria	Gammaproteobacteria	Legionellales	Coxiellaceae	unidentified
δ13C	unidentified	-0.66738	0.00247851	Verrucomicrobia	S-BQ2-57_soil_group	unidentified	unidentified	unidentified
δ13C	Other	0.65554	0.00314193	Proteobacteria	Alphaproteobacteria	Rickettsiales	Rickettsiaceae	Other
δ13C	Friedmanniella	-0.707079	0.00103272	Actinobacteria	Actinobacteria	Propionibacteriales	Propionibacteriaceae	Friedmanniella
δ13C	Erysipelatoclostridium	-0.644933	0.00385384	Firmicutes	Erysipelotrichia	Erysipelotrichales	Erysipelotrichaceae	Erysipelatoclostridium
δ13C	Chthonomonas	-0.65026	0.00348147	Armatimonadetes	Chthonomonadetes	Chthonomonadales	Chthonomonadaceae	Chthonomonas
δ13C	Fluviicola	0.843851	1.07559e-05	Bacteroidetes	Flavobacteriia	Flavobacteriales	Cryomorphaceae	Fluviicola
δ13C	Prosthecobacter	0.702674	0.00114572	Verrucomicrobia	Verrucomicrobiae	Verrucomicrobiales	Verrucomicrobiaceae	Prosthecobacter
δ13C	Lautropia	-0.604815	0.00783479	Proteobacteria	Betaproteobacteria	Burkholderiales	Burkholderiaceae	Lautropia
δ13C	Simiduia	0.643947	0.00392629	Proteobacteria	Gammaproteobacteria	Cellvibrionales	Cellvibrionaceae	Simiduia
δ13C	Anaeromyxobacter	0.699318	0.00123858	Proteobacteria	Deltaproteobacteria	Myxococcales	Cystobacteraceae	Anaeromyxobacter
δ13C	Jatrophihabitans	-0.611115	0.00705159	Actinobacteria	Actinobacteria	Frankiales	Frankiaceae	Jatrophihabitans
δ13C	unidentified	0.699679	0.0012283	Proteobacteria	Alphaproteobacteria	DB1-14	unidentified	unidentified
δ13C	Bifidobacterium	-0.612381	0.00690222	Actinobacteria	Actinobacteria	Bifidobacteriales	Bifidobacteriaceae	Bifidobacterium
δ13C	Arcticibacter	0.78122	0.000129356	Bacteroidetes	Sphingobacteriia	Sphingobacteriales	Sphingobacteriaceae	Arcticibacter
δ13C	unidentified	0.718218	0.000787596	Bacteroidetes	Cytophagia	Order_II	Rhodothermaceae	unidentified
δ13C	Other	0.623716	0.00567483	Bacteroidetes	Sphingobacteriia	Sphingobacteriales	Sphingobacteriaceae	Other
δ13C	unidentified	0.661517	0.00279091	Bacteroidetes	Sphingobacteriia	Sphingobacteriales	KD3-93	unidentified
δ13C	unidentified	0.762319	0.000235252	Bacteroidetes	Flavobacteriia	Flavobacteriales	NS9_marine_group	unidentified
δ13C	Peredibacter	0.611115	0.00705159	Proteobacteria	Deltaproteobacteria	Bdellovibrionales	Bacteriovoracaceae	Peredibacter
δ13C	Flavobacterium	0.680417	0.00188602	Bacteroidetes	Flavobacteriia	Flavobacteriales	Flavobacteriaceae	Flavobacterium
δ13C	unidentified	-0.636316	0.00452486	Actinobacteria	Actinobacteria	Frankiales	unidentified	unidentified
δ13C	Other	0.661517	0.00279091	Proteobacteria	Other	Other	Other	Other
δ13C	Other	-0.661517	0.00279091	Actinobacteria	Actinobacteria	Frankiales	Other	Other
δ13C	unidentified	0.762319	0.000235252	Proteobacteria	Deltaproteobacteria	Oligoflexales	unidentified	unidentified
δ13C	Nakamurella	-0.617415	0.00633294	Actinobacteria	Actinobacteria	Frankiales	Nakamurellaceae	Nakamurella
δ13C	Niastella	0.623716	0.00567483	Bacteroidetes	Sphingobacteriia	Sphingobacteriales	Chitinophagaceae	Niastella
δ13C	Bdellovibrio	0.699318	0.00123858	Proteobacteria	Deltaproteobacteria	Bdellovibrionales	Bdellovibrionaceae	Bdellovibrio
δ13C	Pedobacter	0.768619	0.000193911	Bacteroidetes	Sphingobacteriia	Sphingobacteriales	Sphingobacteriaceae	Pedobacter
δ13C	unidentified	0.648916	0.00357249	Bacteroidetes	Cytophagia	Cytophagales	Cytophagaceae	unidentified
δ13C	Acidibacter	0.623716	0.00567483	Proteobacteria	Gammaproteobacteria	Xanthomonadales	Xanthomonadales_Incertae_Sedis	Acidibacter
δ13C	Methylobacterium	-0.674117	0.00215571	Proteobacteria	Alphaproteobacteria	Rhizobiales	Methylobacteriaceae	Methylobacterium
δ13C	unidentified	0.680417	0.00188602	Bacteroidetes	Sphingobacteriia	Sphingobacteriales	env.OPS_17	unidentified
δ13C	Steroidobacter	0.686717	0.00164485	Proteobacteria	Gammaproteobacteria	Xanthomonadales	Xanthomonadales_Incertae_Sedis	Steroidobacter
δ13C	Haliangium	0.667817	0.00245644	Proteobacteria	Deltaproteobacteria	Myxococcales	Haliangiaceae	Haliangium
δ13C	Blastococcus	-0.604815	0.00783479	Actinobacteria	Actinobacteria	Frankiales	Geodermatophilaceae	Blastococcus
STN	Flexibacter	0.682973	0.00178488	Bacteroidetes	Cytophagia	Cytophagales	Cytophagaceae	Flexibacter
STN	unidentified	-0.620178	0.0060371	Proteobacteria	Alphaproteobacteria	Rhodospirillales	KCM-B-60	unidentified
STN	unidentified	-0.809385	4.72578e-05	Verrucomicrobia	S-BQ2-57_soil_group	unidentified	unidentified	unidentified
STN	unidentified	-0.811488	4.35531e-05	Acidobacteria	Holophagae	Subgroup_10	NS72	unidentified
STN	unidentified	-0.703149	0.00113306	Acidobacteria	Acidobacteria	AT-s3-28	unidentified	unidentified
STN	Sutterella	-0.637116	0.00445882	Proteobacteria	Betaproteobacteria	Burkholderiales	Alcaligenaceae	Sutterella
STN	unidentified	-0.642194	0.0040577	Acidobacteria	Acidobacteria	Subgroup_11	unidentified	unidentified
STN	unidentified	-0.669096	0.00239273	Proteobacteria	Deltaproteobacteria	Myxococcales	Cystobacteraceae	unidentified
STN	Subdoligranulum	-0.613902	0.00672602	Firmicutes	Clostridia	Clostridiales	Ruminococcaceae	Subdoligranulum
STN	unidentified	-0.633921	0.0047274	Planctomycetes	Phycisphaerae	mle1-8	unidentified	unidentified
STN	Erysipelatoclostridium	-0.606859	0.0075734	Firmicutes	Erysipelotrichia	Erysipelotrichales	Erysipelotrichaceae	Erysipelatoclostridium
STN	Other	-0.71059	0.000949405	Planctomycetes	OM190	Other	Other	Other
STN	Simiduia	0.617375	0.0063374	Proteobacteria	Gammaproteobacteria	Cellvibrionales	Cellvibrionaceae	Simiduia
STN	Oligoflexus	0.618163	0.00625176	Proteobacteria	Deltaproteobacteria	Oligoflexales	Oligoflexaceae	Oligoflexus
STN	Blautia	-0.6381	0.00437864	Firmicutes	Clostridia	Clostridiales	Lachnospiraceae	Blautia
STN	unidentified	-0.616099	0.00647797	Latescibacteria	unidentified	unidentified	unidentified	unidentified
STN	Sporichthya	0.667011	0.00249728	Actinobacteria	Actinobacteria	Frankiales	Sporichthyaceae	Sporichthya
STN	Arcticibacter	0.626419	0.00541003	Bacteroidetes	Sphingobacteriia	Sphingobacteriales	Sphingobacteriaceae	Arcticibacter
STN	unidentified	0.644995	0.00384937	Proteobacteria	TA18	unidentified	unidentified	unidentified
STN	unidentified	0.628483	0.0052147	Bacteroidetes	Cytophagia	Order_II	Rhodothermaceae	unidentified
STN	Other	-0.822497	2.79262e-05	Proteobacteria	Gammaproteobacteria	Chromatiales	Other	Other
STN	Other	0.657379	0.00303029	Proteobacteria	Gammaproteobacteria	Xanthomonadales	Other	Other
STN	unidentified	-0.754386	0.000297661	Armatimonadetes	Chthonomonadetes	Chthonomonadales	unidentified	unidentified
STN	Other	0.713106	0.00089323	Bacteroidetes	Sphingobacteriia	Sphingobacteriales	Sphingobacteriaceae	Other
STN	Other	-0.684211	0.00173755	Acidobacteria	Acidobacteria	Subgroup_3	Other	Other
STN	unidentified	-0.758514	0.000263646	JL-ETNP-Z39	unidentified	unidentified	unidentified	unidentified
STN	unidentified	-0.620227	0.006032	Actinobacteria	Acidimicrobiia	Acidimicrobiales	OM1_clade	unidentified
STN	Actinomycetospora	0.618163	0.00625176	Actinobacteria	Actinobacteria	Pseudonocardiales	Pseudonocardiaceae	Actinomycetospora
STN	Caulobacter	0.647059	0.00370153	Proteobacteria	Alphaproteobacteria	Caulobacterales	Caulobacteraceae	Caulobacter
STN	Agaricicola	0.636739	0.00448985	Proteobacteria	Alphaproteobacteria	Rhizobiales	Rhizobiales_Incertae_Sedis	Agaricicola
STN	unidentified	-0.739938	0.000447266	Nitrospirae	Nitrospira	Nitrospirales	0319-6A21	unidentified
STN	Pedobacter	0.723426	0.000690902	Bacteroidetes	Sphingobacteriia	Sphingobacteriales	Sphingobacteriaceae	Pedobacter
STN	unidentified	0.605779	0.00771061	Bacteroidetes	Cytophagia	Cytophagales	Cytophagaceae	unidentified
STN	unidentified	-0.644995	0.00384937	Actinobacteria	MB-A2-108	unidentified	unidentified	unidentified
STN	unidentified	0.630547	0.00502514	Proteobacteria	Deltaproteobacteria	Myxococcales	BIrii41	unidentified
STN	Gaiella	-0.628483	0.0052147	Actinobacteria	Thermoleophilia	Gaiellales	Gaiellaceae	Gaiella
STN	Ohtaekwangia	0.632611	0.00484123	Bacteroidetes	Cytophagia	Cytophagales	Cytophagaceae	Ohtaekwangia
STN	Steroidobacter	0.620227	0.006032	Proteobacteria	Gammaproteobacteria	Xanthomonadales	Xanthomonadales_Incertae_Sedis	Steroidobacter
STN	unidentified	-0.618163	0.00625176	Actinobacteria	Thermoleophilia	Gaiellales	unidentified	unidentified
STN	unidentified	-0.620227	0.006032	Acidobacteria	Acidobacteria	Subgroup_4	RB41	unidentified
TC	Flexibacter	0.63763	0.00441676	Bacteroidetes	Cytophagia	Cytophagales	Cytophagaceae	Flexibacter
TC	bacterium_Ellin6543	-0.60707	0.0075468	Chloroflexi	TK10	bacterium_Ellin6543	bacterium_Ellin6543	bacterium_Ellin6543
TC	unidentified	-0.753675	0.000303882	Proteobacteria	Alphaproteobacteria	Rhodospirillales	KCM-B-60	unidentified
TC	unidentified	-0.846176	9.61346e-06	Verrucomicrobia	S-BQ2-57_soil_group	unidentified	unidentified	unidentified
TC	unidentified	-0.837767	1.43107e-05	Acidobacteria	Holophagae	Subgroup_10	NS72	unidentified
TC	unidentified	-0.775426	0.000156312	Acidobacteria	Acidobacteria	AT-s3-28	unidentified	unidentified
TC	unidentified	-0.625648	0.00548454	Acidobacteria	Acidobacteria	Subgroup_11	unidentified	unidentified
TC	unidentified	-0.654603	0.00320011	Planctomycetes	Phycisphaerae	mle1-8	unidentified	unidentified
TC	Erysipelatoclostridium	-0.714849	0.00085596	Firmicutes	Erysipelotrichia	Erysipelotrichales	Erysipelotrichaceae	Erysipelatoclostridium
TC	Other	-0.691918	0.00146553	Planctomycetes	OM190	Other	Other	Other
TC	unidentified	-0.609907	0.00719666	Proteobacteria	Deltaproteobacteria	Myxococcales	VHS-B3-70	unidentified
TC	Other	-0.630714	0.00501006	Proteobacteria	Alphaproteobacteria	Rhizobiales	Xanthobacteraceae	Other
TC	unidentified	0.604027	0.00793753	Verrucomicrobia	UA11	unidentified	unidentified	unidentified
TC	Blautia	-0.700052	0.00121776	Firmicutes	Clostridia	Clostridiales	Lachnospiraceae	Blautia
TC	Bifidobacterium	-0.633921	0.0047274	Actinobacteria	Actinobacteria	Bifidobacteriales	Bifidobacteriaceae	Bifidobacterium
TC	Arcticibacter	0.609907	0.00719666	Bacteroidetes	Sphingobacteriia	Sphingobacteriales	Sphingobacteriaceae	Arcticibacter
TC	unidentified	0.655315	0.00315585	Proteobacteria	TA18	unidentified	unidentified	unidentified
TC	Other	-0.70485	0.00108867	Proteobacteria	Gammaproteobacteria	Chromatiales	Other	Other
TC	Spirosoma	-0.628483	0.0052147	Bacteroidetes	Cytophagia	Cytophagales	Cytophagaceae	Spirosoma
TC	unidentified	-0.690402	0.00151602	Armatimonadetes	Chthonomonadetes	Chthonomonadales	unidentified	unidentified
TC	Other	0.649123	0.00355837	Bacteroidetes	Sphingobacteriia	Sphingobacteriales	Sphingobacteriaceae	Other
TC	Other	0.603715	0.00797847	Bacteroidetes	Cytophagia	Cytophagales	Other	Other
TC	Other	-0.690402	0.00151602	Euryarchaeota	Thermoplasmata	Thermoplasmatales	Other	Other
TC	Other	-0.737874	0.000473057	Acidobacteria	Acidobacteria	Subgroup_3	Other	Other
TC	I-8	-0.642931	0.00400201	Planctomycetes	Phycisphaerae	Phycisphaerales	Phycisphaeraceae	I-8
TC	Other	-0.661507	0.00279146	Actinobacteria	Acidimicrobiia	Acidimicrobiales	unidentified	Other
TC	unidentified	-0.799794	6.77596e-05	JL-ETNP-Z39	unidentified	unidentified	unidentified	unidentified
TC	unidentified	-0.634675	0.00466284	Actinobacteria	Acidimicrobiia	Acidimicrobiales	OM1_clade	unidentified
TC	unidentified	-0.663571	0.00267798	Chloroflexi	JG30-KF-CM66	unidentified	unidentified	unidentified
TC	unidentified	-0.601651	0.00825378	Proteobacteria	Alphaproteobacteria	Sphingomonadales	Ellin6055	unidentified
TC	Agaricicola	0.624355	0.00561127	Proteobacteria	Alphaproteobacteria	Rhizobiales	Rhizobiales_Incertae_Sedis	Agaricicola
TC	unidentified	0.620227	0.006032	Proteobacteria	Deltaproteobacteria	Myxococcales	Polyangiaceae	unidentified
TC	unidentified	-0.781218	0.000129364	Nitrospirae	Nitrospira	Nitrospirales	0319-6A21	unidentified
TC	Nordella	-0.622291	0.00581855	Proteobacteria	Alphaproteobacteria	Rhizobiales	Rhizobiales_Incertae_Sedis	Nordella
TC	Pedobacter	0.669763	0.00236009	Bacteroidetes	Sphingobacteriia	Sphingobacteriales	Sphingobacteriaceae	Pedobacter
TC	Other	-0.678019	0.0019852	Actinobacteria	Other	Other	Other	Other
TC	Other	-0.686275	0.00166091	Actinobacteria	Acidimicrobiia	Acidimicrobiales	Other	Other
TC	unidentified	-0.671827	0.0022613	Actinobacteria	MB-A2-108	unidentified	unidentified	unidentified
TC	unidentified	0.632611	0.00484123	Proteobacteria	Deltaproteobacteria	Myxococcales	BIrii41	unidentified
TC	Gaiella	-0.713106	0.00089323	Actinobacteria	Thermoleophilia	Gaiellales	Gaiellaceae	Gaiella
TC	Ohtaekwangia	0.690402	0.00151602	Bacteroidetes	Cytophagia	Cytophagales	Cytophagaceae	Ohtaekwangia
TC	unidentified	-0.690402	0.00151602	Actinobacteria	Thermoleophilia	Gaiellales	unidentified	unidentified
TC	unidentified	-0.708978	0.000986926	Actinobacteria	Acidimicrobiia	Acidimicrobiales	unidentified	unidentified
OC	bacterium_Ellin6543	-0.881368	1.35097e-06	Chloroflexi	TK10	bacterium_Ellin6543	bacterium_Ellin6543	bacterium_Ellin6543
OC	unidentified	-0.817795	3.3885e-05	Proteobacteria	Alphaproteobacteria	Rhodospirillales	KCM-B-60	unidentified
OC	Mumia	0.608461	0.00737342	Actinobacteria	Actinobacteria	Propionibacteriales	Nocardioidaceae	Mumia
OC	unidentified	-0.636997	0.0044686	Verrucomicrobia	S-BQ2-57_soil_group	unidentified	unidentified	unidentified
OC	unidentified	-0.645406	0.00381954	Acidobacteria	Holophagae	Subgroup_10	NS72	unidentified
OC	unidentified	-0.610222	0.00715861	Acidobacteria	Acidobacteria	AT-s3-28	unidentified	unidentified
OC	Desulfovibrio	-0.644421	0.00389134	Proteobacteria	Deltaproteobacteria	Desulfovibrionales	Desulfovibrionaceae	Desulfovibrio
OC	unidentified	-0.718719	0.000777825	Planctomycetes	Phycisphaerae	mle1-8	unidentified	unidentified
OC	Other	-0.761421	0.000241709	Planctomycetes	OM190	Other	Other	Other
OC	Other	-0.628639	0.00520015	Proteobacteria	Alphaproteobacteria	Rhizobiales	Xanthobacteraceae	Other
OC	Other	-0.636739	0.00448985	Planctomycetes	Other	Other	Other	Other
OC	Other	-0.739938	0.000447266	Proteobacteria	Gammaproteobacteria	Chromatiales	Other	Other
OC	Nitrosococcus	-0.603715	0.00797847	Proteobacteria	Gammaproteobacteria	Chromatiales	Chromatiaceae	Nitrosococcus
OC	Other	-0.754386	0.000297661	Acidobacteria	Acidobacteria	Subgroup_3	Other	Other
OC	Other	-0.636739	0.00448985	Actinobacteria	Acidimicrobiia	Acidimicrobiales	unidentified	Other
OC	unidentified	-0.628483	0.0052147	JL-ETNP-Z39	unidentified	unidentified	unidentified	unidentified
OC	unidentified	-0.659443	0.00290886	Actinobacteria	Acidimicrobiia	Acidimicrobiales	OM1_clade	unidentified
OC	unidentified	0.729618	0.000589052	Proteobacteria	Deltaproteobacteria	Myxococcales	Polyangiaceae	unidentified
OC	unidentified	-0.752322	0.000316009	Nitrospirae	Nitrospira	Nitrospirales	0319-6A21	unidentified
OC	Nordella	-0.651187	0.00341978	Proteobacteria	Alphaproteobacteria	Rhizobiales	Rhizobiales_Incertae_Sedis	Nordella
OC	unidentified	-0.663571	0.00267798	Proteobacteria	Deltaproteobacteria	GR-WP33-30	unidentified	unidentified
OC	unidentified	-0.651187	0.00341978	Actinobacteria	MB-A2-108	unidentified	unidentified	unidentified
OC	unidentified	-0.614035	0.00671076	Actinobacteria	Thermoleophilia	Gaiellales	unidentified	unidentified
pH	Actinophytocola	-0.671827	0.0022613	Actinobacteria	Actinobacteria	Pseudonocardiales	Pseudonocardiaceae	Actinophytocola
pH	unidentified	0.620227	0.006032	Proteobacteria	Deltaproteobacteria	Myxococcales	P3OB-42	unidentified
TDS	Cohnella	0.613359	0.00678846	Firmicutes	Bacilli	Bacillales	Paenibacillaceae	Cohnella
TDS	Belnapia	0.628333	0.00522865	Proteobacteria	Alphaproteobacteria	Rhodospirillales	Acetobacteraceae	Belnapia
TDS	unidentified	-0.749743	0.000340262	Elusimicrobia	Elusimicrobia	Lineage_IV	unidentified	unidentified
TDS	Legionella	0.632611	0.00484123	Proteobacteria	Gammaproteobacteria	Legionellales	Legionellaceae	Legionella
TDS	Blautia	-0.601962	0.00821186	Firmicutes	Clostridia	Clostridiales	Lachnospiraceae	Blautia
TDS	Other	-0.601651	0.00825378	Euryarchaeota	Thermoplasmata	Thermoplasmatales	Other	Other
TDS	Geminicoccus	0.680083	0.0018996	Proteobacteria	Alphaproteobacteria	Rhodospirillales	Rhodospirillales_Incertae_Sedis	Geminicoccus
TDS	Microbacterium	0.620227	0.006032	Actinobacteria	Actinobacteria	Micrococcales	Microbacteriaceae	Microbacterium
TDS	unidentified	0.661507	0.00279146	Chloroflexi	Ardenticatenia	Ardenticatenales	unidentified	unidentified
TDS	unidentified	-0.611971	0.00695027	Proteobacteria	Gammaproteobacteria	Xanthomonadales	unidentified	unidentified
EC	Cohnella	0.613359	0.00678846	Firmicutes	Bacilli	Bacillales	Paenibacillaceae	Cohnella
EC	Belnapia	0.628333	0.00522865	Proteobacteria	Alphaproteobacteria	Rhodospirillales	Acetobacteraceae	Belnapia
EC	unidentified	-0.749743	0.000340262	Elusimicrobia	Elusimicrobia	Lineage_IV	unidentified	unidentified
EC	Legionella	0.632611	0.00484123	Proteobacteria	Gammaproteobacteria	Legionellales	Legionellaceae	Legionella
EC	Blautia	-0.601962	0.00821186	Firmicutes	Clostridia	Clostridiales	Lachnospiraceae	Blautia
EC	Other	-0.601651	0.00825378	Euryarchaeota	Thermoplasmata	Thermoplasmatales	Other	Other
EC	Geminicoccus	0.680083	0.0018996	Proteobacteria	Alphaproteobacteria	Rhodospirillales	Rhodospirillales_Incertae_Sedis	Geminicoccus
EC	Microbacterium	0.620227	0.006032	Actinobacteria	Actinobacteria	Micrococcales	Microbacteriaceae	Microbacterium
EC	unidentified	0.661507	0.00279146	Chloroflexi	Ardenticatenia	Ardenticatenales	unidentified	unidentified
EC	unidentified	-0.611971	0.00695027	Proteobacteria	Gammaproteobacteria	Xanthomonadales	unidentified	unidentified
Salinity	unidentified	-0.647118	0.0036974	Proteobacteria	Alphaproteobacteria	Sneathiellales	Sneathiellaceae	unidentified
Salinity	unidentified	-0.627006	0.00535388	Proteobacteria	Alphaproteobacteria	Rhizobiales	A0839	unidentified
Salinity	unidentified	-0.741387	0.000429872	Elusimicrobia	Elusimicrobia	Lineage_IV	unidentified	unidentified
Salinity	Phytomonospora	0.690921	0.0014986	Actinobacteria	Actinobacteria	Micromonosporales	Micromonosporaceae	Phytomonospora
Salinity	Legionella	0.660876	0.00282694	Proteobacteria	Gammaproteobacteria	Legionellales	Legionellaceae	Legionella
Salinity	unidentified	-0.710819	0.000944192	Acidobacteria	Acidobacteria	Subgroup_4	Unknown_Family	unidentified
Salinity	unidentified	0.660876	0.00282694	Chloroflexi	Ardenticatenia	Ardenticatenales	unidentified	unidentified
Salinity	Lentzea	0.620224	0.00603231	Actinobacteria	Actinobacteria	Pseudonocardiales	Pseudonocardiaceae	Lentzea
MC	bacterium_GLA1	0.659199	0.00292297	Proteobacteria	Deltaproteobacteria	Oligoflexales	Oligoflexaceae	bacterium_GLA1
MC	unidentified	0.646407	0.00374771	Proteobacteria	Alphaproteobacteria	Rickettsiales	Holosporaceae	unidentified
MC	Dongia	0.625963	0.00545398	Proteobacteria	Alphaproteobacteria	Rhodospirillales	Rhodospirillaceae	Dongia
MC	bacterium_endosymbiont_of_Onthophagus_Taurus	0.798967	6.98344e-05	Proteobacteria	Gammaproteobacteria	Xanthomonadales	unidentified	bacterium_endosymbiont_of_Onthophagus_Taurus
MC	unidentified	0.702791	0.0011426	Chlamydiae	Chlamydiae	Chlamydiales	cvE6	unidentified
MC	Mumia	0.654895	0.00318191	Actinobacteria	Actinobacteria	Propionibacteriales	Nocardioidaceae	Mumia
MC	Methylotenera	0.617384	0.00633633	Proteobacteria	Betaproteobacteria	Methylophilales	Methylophilaceae	Methylotenera
MC	Rhodopila	0.60262	0.00812362	Proteobacteria	Alphaproteobacteria	Rhodospirillales	Acetobacteraceae	Rhodopila
MC	Mucilaginibacter	0.603055	0.00806568	Bacteroidetes	Sphingobacteriia	Sphingobacteriales	Sphingobacteriaceae	Mucilaginibacter
MC	Parcubacteria_bacterium_SCGC_AAA011-A08	0.66057	0.00284428	Parcubacteria	Parcubacteria_bacterium_SCGC_AAA011-A08	Parcubacteria_bacterium_SCGC_AAA011-A08	Parcubacteria_bacterium_SCGC_AAA011-A08	Parcubacteria_bacterium_SCGC_AAA011-A08
MC	unidentified	0.745868	0.000379639	Elusimicrobia	Elusimicrobia	Lineage_IIc	unidentified	unidentified
MC	Fluviicola	0.703057	0.00113552	Bacteroidetes	Flavobacteriia	Flavobacteriales	Cryomorphaceae	Fluviicola
MC	Other	0.711848	0.000920976	Proteobacteria	Deltaproteobacteria	Oligoflexales	Other	Other
MC	Prosthecobacter	0.827156	2.29287e-05	Verrucomicrobia	Verrucomicrobiae	Verrucomicrobiales	Verrucomicrobiaceae	Prosthecobacter
MC	Lautropia	-0.631905	0.0049035	Proteobacteria	Betaproteobacteria	Burkholderiales	Burkholderiaceae	Lautropia
MC	Anaeromyxobacter	0.809499	4.70504e-05	Proteobacteria	Deltaproteobacteria	Myxococcales	Cystobacteraceae	Anaeromyxobacter
MC	unidentified	0.725207	0.000660215	Proteobacteria	Alphaproteobacteria	DB1-14	unidentified	unidentified
MC	Arcticibacter	0.60919	0.00728395	Bacteroidetes	Sphingobacteriia	Sphingobacteriales	Sphingobacteriaceae	Arcticibacter
MC	Rhizocola	0.694889	0.00137059	Actinobacteria	Actinobacteria	Micromonosporales	Micromonosporaceae	Rhizocola
MC	Rhizomicrobium	0.637352	0.00443948	Proteobacteria	Alphaproteobacteria	Rhizobiales	Rhizobiales_Incertae_Sedis	Rhizomicrobium
MC	AKYG587	0.601962	0.00821186	Planctomycetes	Phycisphaerae	Phycisphaerales	Phycisphaeraceae	AKYG587
MC	unidentified	0.619515	0.00610712	Bacteroidetes	Cytophagia	Order_II	Rhodothermaceae	unidentified
MC	unidentified	0.612287	0.00691316	Proteobacteria	Gammaproteobacteria	NKB5	unidentified	unidentified
MC	unidentified	0.690599	0.00150939	SM2F11	unidentified	unidentified	unidentified	unidentified
MC	unidentified	0.674239	0.00215021	Microgenomates	unidentified	unidentified	unidentified	unidentified
MC	unidentified	0.731027	0.00056772	Bacteroidetes	Sphingobacteriia	Sphingobacteriales	PHOS-HE51	unidentified
MC	unidentified	0.837377	1.45686e-05	Bacteroidetes	Sphingobacteriia	Sphingobacteriales	KD3-93	unidentified
MC	unidentified	0.680434	0.00188535	Bacteroidetes	Flavobacteriia	Flavobacteriales	NS9_marine_group	unidentified
MC	unidentified	0.667011	0.00249728	Planctomycetes	Phycisphaerae	Phycisphaerales	Phycisphaeraceae	unidentified
MC	Hirschia	0.673206	0.00219721	Proteobacteria	Alphaproteobacteria	Caulobacterales	Hyphomonadaceae	Hirschia
MC	Aquicella	0.604027	0.00793753	Proteobacteria	Gammaproteobacteria	Legionellales	Coxiellaceae	Aquicella
MC	unidentified	0.636035	0.00454823	Actinobacteria	Actinobacteria	Micromonosporales	Micromonosporaceae	unidentified
MC	unidentified	0.853898	6.53199e-06	Planctomycetes	vadinHA49	unidentified	unidentified	unidentified
MC	Terracoccus	-0.690759	0.00150402	Actinobacteria	Actinobacteria	Micrococcales	Intrasporangiaceae	Terracoccus
MC	OM27_clade	0.722767	0.000702558	Proteobacteria	Deltaproteobacteria	Bdellovibrionales	Bdellovibrionaceae	OM27_clade
MC	unidentified	0.669076	0.00239373	Proteobacteria	Deltaproteobacteria	Oligoflexales	unidentified	unidentified
MC	Bdellovibrio	0.852865	6.88698e-06	Proteobacteria	Deltaproteobacteria	Bdellovibrionales	Bdellovibrionaceae	Bdellovibrio
MC	unidentified	0.663913	0.00265952	Proteobacteria	Deltaproteobacteria	Myxococcales	unidentified	unidentified
MC	Lentzea	-0.681466	0.00184395	Actinobacteria	Actinobacteria	Pseudonocardiales	Pseudonocardiaceae	Lentzea
MC	Chryseolinea	0.622612	0.00578588	Bacteroidetes	Cytophagia	Cytophagales	Cytophagaceae	Chryseolinea
MC	Opitutus	0.606092	0.00767065	Verrucomicrobia	Opitutae	Opitutales	Opitutaceae	Opitutus
MC	Kribbella	-0.739288	0.000455263	Actinobacteria	Actinobacteria	Propionibacteriales	Nocardioidaceae	Kribbella
MC	Terrimonas	0.6381	0.00437864	Bacteroidetes	Sphingobacteriia	Sphingobacteriales	Chitinophagaceae	Terrimonas
MC	Acidibacter	0.921012	5.93387e-08	Proteobacteria	Gammaproteobacteria	Xanthomonadales	Xanthomonadales_Incertae_Sedis	Acidibacter
MC	unidentified	0.887971	8.73029e-07	Bacteroidetes	Sphingobacteriia	Sphingobacteriales	env.OPS_17	unidentified
MC	unidentified	0.683531	0.00176339	Proteobacteria	Deltaproteobacteria	Myxococcales	BIrii41	unidentified
MC	Haliangium	0.83841	1.38926e-05	Proteobacteria	Deltaproteobacteria	Myxococcales	Haliangiaceae	Haliangium
MC	unidentified	-0.801239	6.42569e-05	Actinobacteria	TakashiAC-B11	unidentified	unidentified	unidentified
MC	unidentified	0.643263	0.00397713	Gemmatimonadetes	Gemmatimonadetes	AT425-EubC11_terrestrial_group	unidentified	unidentified

## Sheet: S6
Table S6: Network analysis showing connectedness between fungal communities and host/soil factors in the phyllosphere.
Var1	Var2	r	p	phylum	class	order	family	genus
LTN	Ajellomyces	0.610931	0.00707356	Ascomycota	Eurotiomycetes	Onygenales	Ajellomycetaceae	Ajellomyces
LTN	Chalara	0.601234	0.00831038	Ascomycota	Incertae_sedis	Incertae_sedis	Incertae_sedis	Chalara
LTN	Other	0.645448	0.00381648	Ascomycota	Eurotiomycetes	Chaetothyriales	Other	Other
LTN	Phacidium	0.635379	0.00460324	Ascomycota	Leotiomycetes	Helotiales	Phacidiaceae	Phacidium
LTN	unidentified	0.628463	0.00521658	Ascomycota	Sordariomycetes	Diaporthales	Togniniaceae	unidentified
LTN	Rhizophlyctis	0.749167	0.000345892	Chytridiomycota	Chytridiomycetes	Rhizophlyctidales	Rhizophlyctidaceae	Rhizophlyctis
P	unidentified	0.663102	0.00270341	Ascomycota	Dothideomycetes	Pleosporales	Phaeosphaeriaceae	unidentified
P	Ilyonectria	0.613215	0.00680507	Ascomycota	Sordariomycetes	Hypocreales	Incertae_sedis	Ilyonectria
K	Pseudaleuria	-0.601234	0.00831038	Ascomycota	Pezizomycetes	Pezizales	Pyronemataceae	Pseudaleuria
K	Ampelomyces	-0.741513	0.000428393	Ascomycota	Dothideomycetes	Pleosporales	Phaeosphaeriaceae	Ampelomyces
K	Plenodomus	-0.699992	0.00121945	Ascomycota	Dothideomycetes	Pleosporales	Leptosphaeriaceae	Plenodomus
K	Mycoleptodiscus	-0.795443	7.92983e-05	Ascomycota	Sordariomycetes	Magnaporthales	Magnaporthaceae	Mycoleptodiscus
K	Other	-0.768619	0.000193911	Ascomycota	Dothideomycetes	Pleosporales	Montagnulaceae	Other
LMA	unidentified	0.663102	0.00270341	Ascomycota	Dothideomycetes	Pleosporales	Phaeosphaeriaceae	unidentified
LMA	Ilyonectria	0.613215	0.00680507	Ascomycota	Sordariomycetes	Hypocreales	Incertae_sedis	Ilyonectria
SWC	Xylodon	-0.610931	0.00707356	Basidiomycota	Agaricomycetes	Hymenochaetales	Schizoporaceae	Xylodon
SWC	unidentified	-0.68877	0.001572	Ascomycota	Dothideomycetes	Pleosporales	Phaeosphaeriaceae	unidentified
SWC	Ilyonectria	-0.705618	0.00106912	Ascomycota	Sordariomycetes	Hypocreales	Incertae_sedis	Ilyonectria
SWC	Epicoccum	0.718218	0.000787596	Ascomycota	Dothideomycetes	Pleosporales	Pleosporaceae	Epicoccum
Cleaf	Pleurotus	0.601197	0.00831542	Basidiomycota	Agaricomycetes	Agaricales	Pleurotaceae	Pleurotus
Cleaf	Xylodon	-0.610931	0.00707356	Basidiomycota	Agaricomycetes	Hymenochaetales	Schizoporaceae	Xylodon
Cleaf	Other	0.651613	0.00339175	Ascomycota	Taphrinomycetes	Taphrinales	Taphrinaceae	Other
Cleaf	Other	-0.608316	0.00739141	Ascomycota	Leotiomycetes	Helotiales	Incertae_sedis	Other
Cleaf	Other	0.632116	0.00488484	Ascomycota	Dothideomycetes	Capnodiales	Davidiellaceae	Other
LL	Pleurotus	-0.601197	0.00831542	Basidiomycota	Agaricomycetes	Agaricales	Pleurotaceae	Pleurotus
LL	unidentified	0.600861	0.00836113	Ascomycota	Sordariomycetes	Diaporthales	Togniniaceae	unidentified
Photo	Pleurotus	0.632914	0.00481465	Basidiomycota	Agaricomycetes	Agaricales	Pleurotaceae	Pleurotus
Photo	Mycoleptodiscus	0.605337	0.00776739	Ascomycota	Sordariomycetes	Magnaporthales	Magnaporthaceae	Mycoleptodiscus
Photo	Other	0.663617	0.0026755	Ascomycota	Dothideomycetes	Pleosporales	Montagnulaceae	Other
Trmmol	Lyophyllum	0.611283	0.00703166	Basidiomycota	Agaricomycetes	Agaricales	Lyophyllaceae	Lyophyllum
Trmmol	Clavulina	0.825459	2.46524e-05	Basidiomycota	Agaricomycetes	Cantharellales	Clavulinaceae	Clavulina
Trmmol	Other	-0.668803	0.00240719	Ascomycota	Eurotiomycetes	Chaetothyriales	Other	Other
Cond	Pleurotus	0.601197	0.00831542	Basidiomycota	Agaricomycetes	Agaricales	Pleurotaceae	Pleurotus
Cond	unidentified	-0.600861	0.00836113	Ascomycota	Sordariomycetes	Diaporthales	Togniniaceae	unidentified
δ13C	Xylodon	0.610931	0.00707356	Basidiomycota	Agaricomycetes	Hymenochaetales	Schizoporaceae	Xylodon
δ13C	Other	-0.656615	0.00307624	Ascomycota	Taphrinomycetes	Taphrinales	Taphrinaceae	Other
δ13C	Other	-0.686717	0.00164485	Ascomycota	Dothideomycetes	Capnodiales	Davidiellaceae	Other
STN	Verticillium	-0.657468	0.00302496	Ascomycota	Sordariomycetes	Incertae_sedis	Plectosphaerellaceae	Verticillium
TC	Verticillium	-0.674471	0.00213974	Ascomycota	Sordariomycetes	Incertae_sedis	Plectosphaerellaceae	Verticillium
TC	Bullera	0.617763	0.00629515	Basidiomycota	Tremellomycetes	Tremellales	Incertae_sedis	Bullera
OC	Sclerostagonospora	-0.649123	0.00355837	Ascomycota	Dothideomycetes	Pleosporales	Phaeosphaeriaceae	Sclerostagonospora
TDS	Other	0.658201	0.00298142	Basidiomycota	Agaricomycetes	Agaricales	Strophariaceae	Other
TDS	unidentified	0.628211	0.00524011	unidentified	unidentified	unidentified	unidentified	unidentified
TDS	Mycosphaerella	0.612129	0.00693169	Ascomycota	Dothideomycetes	Capnodiales	Mycosphaerellaceae	Mycosphaerella
EC	Other	0.658201	0.00298142	Basidiomycota	Agaricomycetes	Agaricales	Strophariaceae	Other
EC	unidentified	0.628211	0.00524011	unidentified	unidentified	unidentified	unidentified	unidentified
EC	Mycosphaerella	0.612129	0.00693169	Ascomycota	Dothideomycetes	Capnodiales	Mycosphaerellaceae	Mycosphaerella
Salinity	unidentified	0.661461	0.00279403	unidentified	unidentified	unidentified	unidentified	unidentified
Salinity	Mycosphaerella	0.624378	0.00560897	Ascomycota	Dothideomycetes	Capnodiales	Mycosphaerellaceae	Mycosphaerella
MC	Other	-0.617396	0.00633505	Basidiomycota	Microbotryomycetes	Other	Other	Other
MC	Other	-0.644789	0.00386437	Ascomycota	Sordariomycetes	Microascales	Other	Other
MC	Other	-0.668043	0.00244505	Basidiomycota	Other	Other	Other	Other
MC	Sebacina	-0.612287	0.00691316	Basidiomycota	Agaricomycetes	Sebacinales	Sebacinaceae	Sebacina

## Sheet: S7
Table S7: Network analysis showing connectedness between fungal communities and host/soil factors in the near-root soil.
Var1	Var2	r	p	phylum	class	order	family	genus
LTN	Eocronartium	-0.621765	0.00587231	Basidiomycota	Pucciniomycetes	Platygloeales	Eocronartiaceae	Eocronartium
P	Ramicandelaber	-0.633558	0.00475869	Zygomycota	Incertae_sedis	Kickxellales	Kickxellaceae	Ramicandelaber
P	Protomyces	-0.743316	0.000407605	Ascomycota	Taphrinomycetes	Taphrinales	Protomycetaceae	Protomyces
P	Tetracladium	0.66882	0.00240637	Ascomycota	Leotiomycetes	Helotiales	Incertae_sedis	Tetracladium
P	Phacidium	0.611492	0.00700679	Ascomycota	Leotiomycetes	Helotiales	Phacidiaceae	Phacidium
P	Anthostomella	0.607943	0.00743761	Ascomycota	Sordariomycetes	Xylariales	Xylariaceae	Anthostomella
P	Cytospora	0.842556	1.14411e-05	Ascomycota	Sordariomycetes	Diaporthales	Valsaceae	Cytospora
P	unidentified	-0.643947	0.00392629	Ascomycota	Pezizomycetes	Pezizales	Pezizaceae	unidentified
P	Other	0.699318	0.00123858	Ascomycota	Sordariomycetes	Diaporthales	Valsaceae	Other
P	Didymella	0.686717	0.00164485	Ascomycota	Dothideomycetes	Pleosporales	Incertae_sedis	Didymella
P	Tuber	-0.600615	0.00839485	Ascomycota	Pezizomycetes	Pezizales	Tuberaceae	Tuber
P	Wilcoxina	-0.747619	0.000361398	Ascomycota	Pezizomycetes	Pezizales	Pyronemataceae	Wilcoxina
K	Arthrographis	0.610931	0.00707356	Ascomycota	Dothideomycetes	Incertae_sedis	Eremomycetaceae	Arthrographis
K	Coniosporium	-0.667095	0.002493	Ascomycota	Eurotiomycetes	Chaetothyriales	Incertae_sedis	Coniosporium
K	Sclerostagonospora	-0.79528	7.97588e-05	Ascomycota	Dothideomycetes	Pleosporales	Phaeosphaeriaceae	Sclerostagonospora
K	Ramularia	0.630016	0.00507338	Ascomycota	Dothideomycetes	Capnodiales	Mycosphaerellaceae	Ramularia
K	Leptodiscella	-0.6	0.00847945	Ascomycota	Incertae_sedis	Incertae_sedis	Incertae_sedis	Leptodiscella
K	Lophiostoma	0.642616	0.00402571	Ascomycota	Dothideomycetes	Pleosporales	Lophiostomataceae	Lophiostoma
K	Inocybe	-0.678667	0.00195796	Basidiomycota	Agaricomycetes	Agaricales	Inocybaceae	Inocybe
LMA	Ramicandelaber	-0.633558	0.00475869	Zygomycota	Incertae_sedis	Kickxellales	Kickxellaceae	Ramicandelaber
LMA	Protomyces	-0.743316	0.000407605	Ascomycota	Taphrinomycetes	Taphrinales	Protomycetaceae	Protomyces
LMA	Tetracladium	0.66882	0.00240637	Ascomycota	Leotiomycetes	Helotiales	Incertae_sedis	Tetracladium
LMA	Phacidium	0.611492	0.00700679	Ascomycota	Leotiomycetes	Helotiales	Phacidiaceae	Phacidium
LMA	Anthostomella	0.607943	0.00743761	Ascomycota	Sordariomycetes	Xylariales	Xylariaceae	Anthostomella
LMA	Cytospora	0.842556	1.14411e-05	Ascomycota	Sordariomycetes	Diaporthales	Valsaceae	Cytospora
LMA	unidentified	-0.643947	0.00392629	Ascomycota	Pezizomycetes	Pezizales	Pezizaceae	unidentified
LMA	Other	0.699318	0.00123858	Ascomycota	Sordariomycetes	Diaporthales	Valsaceae	Other
LMA	Didymella	0.686717	0.00164485	Ascomycota	Dothideomycetes	Pleosporales	Incertae_sedis	Didymella
LMA	Tuber	-0.600615	0.00839485	Ascomycota	Pezizomycetes	Pezizales	Tuberaceae	Tuber
LMA	Wilcoxina	-0.747619	0.000361398	Ascomycota	Pezizomycetes	Pezizales	Pyronemataceae	Wilcoxina
SWC	Arthrographis	0.610931	0.00707356	Ascomycota	Dothideomycetes	Incertae_sedis	Eremomycetaceae	Arthrographis
SWC	unidentified	-0.677727	0.00199756	Ascomycota	Dothideomycetes	Pleosporales	Leptosphaeriaceae	unidentified
SWC	Other	0.636069	0.00454544	Basidiomycota	Agaricomycetes	Boletales	Coniophoraceae	Other
SWC	Protomyces	0.614974	0.00660408	Ascomycota	Taphrinomycetes	Taphrinales	Protomycetaceae	Protomyces
SWC	Tetracladium	-0.802584	6.11377e-05	Ascomycota	Leotiomycetes	Helotiales	Incertae_sedis	Tetracladium
SWC	unidentified	-0.656605	0.00307685	Basidiomycota	Tremellomycetes	Filobasidiales	unidentified	unidentified
SWC	Neostagonospora	0.653116	0.00329424	Ascomycota	Dothideomycetes	Pleosporales	Phaeosphaeriaceae	Neostagonospora
SWC	Ramularia	0.617415	0.00633294	Ascomycota	Dothideomycetes	Capnodiales	Mycosphaerellaceae	Ramularia
SWC	Cytospora	-0.649251	0.00354961	Ascomycota	Sordariomycetes	Diaporthales	Valsaceae	Cytospora
SWC	Other	-0.627916	0.0052678	Ascomycota	Sordariomycetes	Diaporthales	Valsaceae	Other
SWC	Wilcoxina	0.638416	0.00435317	Ascomycota	Pezizomycetes	Pezizales	Pyronemataceae	Wilcoxina
Cleaf	Ramicandelaber	0.633558	0.00475869	Zygomycota	Incertae_sedis	Kickxellales	Kickxellaceae	Ramicandelaber
Cleaf	Protomyces	0.664172	0.00264567	Ascomycota	Taphrinomycetes	Taphrinales	Protomycetaceae	Protomyces
Cleaf	Tetracladium	-0.66882	0.00240637	Ascomycota	Leotiomycetes	Helotiales	Incertae_sedis	Tetracladium
Cleaf	Chaetosphaeronema	0.688817	0.00157037	Ascomycota	Incertae_sedis	Incertae_sedis	Incertae_sedis	Chaetosphaeronema
Cleaf	Anthostomella	-0.633905	0.00472873	Ascomycota	Sordariomycetes	Xylariales	Xylariaceae	Anthostomella
Cleaf	Cytospora	-0.615633	0.00652994	Ascomycota	Sordariomycetes	Diaporthales	Valsaceae	Cytospora
Cleaf	Other	-0.604815	0.00783479	Ascomycota	Sordariomycetes	Hypocreales	Other	Other
Cleaf	Wilcoxina	0.651016	0.00343106	Ascomycota	Pezizomycetes	Pezizales	Pyronemataceae	Wilcoxina
LL	Arthrographis	0.610931	0.00707356	Ascomycota	Dothideomycetes	Incertae_sedis	Eremomycetaceae	Arthrographis
LL	Ramicandelaber	-0.633558	0.00475869	Zygomycota	Incertae_sedis	Kickxellales	Kickxellaceae	Ramicandelaber
LL	unidentified	0.653476	0.00327125	Ascomycota	Sordariomycetes	Melanosporales	Ceratostomataceae	unidentified
LL	Sclerostagonospora	-0.75746	0.000272003	Ascomycota	Dothideomycetes	Pleosporales	Phaeosphaeriaceae	Sclerostagonospora
Photo	Arthrographis	-0.610931	0.00707356	Ascomycota	Dothideomycetes	Incertae_sedis	Eremomycetaceae	Arthrographis
Photo	unidentified	-0.610696	0.00710172	Ascomycota	Sordariomycetes	Melanosporales	Ceratostomataceae	unidentified
Photo	Sclerostagonospora	0.814191	3.91558e-05	Ascomycota	Dothideomycetes	Pleosporales	Phaeosphaeriaceae	Sclerostagonospora
Ci	Mycoarthris	-0.632545	0.00484703	Ascomycota	Leotiomycetes	Helotiales	Hyaloscyphaceae	Mycoarthris
Ci	Chaetosphaeronema	0.621616	0.00588772	Ascomycota	Incertae_sedis	Incertae_sedis	Incertae_sedis	Chaetosphaeronema
Ci	Leptosphaeria	-0.604815	0.00783479	Ascomycota	Dothideomycetes	Pleosporales	Leptosphaeriaceae	Leptosphaeria
Trmmol	Other	0.620628	0.00599001	Basidiomycota	Agaricomycetes	Agaricales	Strophariaceae	Other
Cond	Arthrographis	-0.610931	0.00707356	Ascomycota	Dothideomycetes	Incertae_sedis	Eremomycetaceae	Arthrographis
Cond	Ramicandelaber	0.633558	0.00475869	Zygomycota	Incertae_sedis	Kickxellales	Kickxellaceae	Ramicandelaber
Cond	unidentified	-0.653476	0.00327125	Ascomycota	Sordariomycetes	Melanosporales	Ceratostomataceae	unidentified
Cond	Sclerostagonospora	0.75746	0.000272003	Ascomycota	Dothideomycetes	Pleosporales	Phaeosphaeriaceae	Sclerostagonospora
δ13C	Tetracladium	0.601938	0.00821508	Ascomycota	Leotiomycetes	Helotiales	Incertae_sedis	Tetracladium
δ13C	Chaetosphaeronema	-0.718218	0.000787596	Ascomycota	Incertae_sedis	Incertae_sedis	Incertae_sedis	Chaetosphaeronema
δ13C	Anthostomella	0.603616	0.0079915	Ascomycota	Sordariomycetes	Xylariales	Xylariaceae	Anthostomella
δ13C	Other	0.617415	0.00633294	Ascomycota	Sordariomycetes	Hypocreales	Other	Other
δ13C	Wilcoxina	-0.630016	0.00507338	Ascomycota	Pezizomycetes	Pezizales	Pyronemataceae	Wilcoxina
STN	Trichosporon	-0.603075	0.00806301	Basidiomycota	Tremellomycetes	Trichosporonales	Trichosporonaceae	Trichosporon
STN	Neostagonospora	-0.609907	0.00719666	Ascomycota	Dothideomycetes	Pleosporales	Phaeosphaeriaceae	Neostagonospora
TC	Remersonia	-0.651586	0.00339349	Ascomycota	Incertae_sedis	Incertae_sedis	Incertae_sedis	Remersonia
TC	Cytospora	0.644295	0.00390056	Ascomycota	Sordariomycetes	Diaporthales	Valsaceae	Cytospora
TC	Bensingtonia	-0.614035	0.00671076	Basidiomycota	Agaricostilbomycetes	Agaricostilbales	Agaricostilbaceae	Bensingtonia
OC	Suillus	-0.64015	0.00421547	Basidiomycota	Agaricomycetes	Boletales	Suillaceae	Suillus
OC	Phacidium	0.700764	0.00119784	Ascomycota	Leotiomycetes	Helotiales	Phacidiaceae	Phacidium
TDS	Other	-0.618511	0.00621431	Ascomycota	Sordariomycetes	Incertae_sedis	Plectosphaerellaceae	Other
TDS	Other	0.663571	0.00267798	Ascomycota	Dothideomycetes	Capnodiales	Other	Other
EC	Other	-0.618511	0.00621431	Ascomycota	Sordariomycetes	Incertae_sedis	Plectosphaerellaceae	Other
EC	Other	0.663571	0.00267798	Ascomycota	Dothideomycetes	Capnodiales	Other	Other
Salinity	unidentified	0.635002	0.00463504	Ascomycota	Dothideomycetes	Pleosporales	Leptosphaeriaceae	unidentified
Salinity	Other	0.601641	0.00825521	Ascomycota	Dothideomycetes	Capnodiales	Other	Other
MC	Neocamarosporium	-0.638581	0.00433989	Ascomycota	Dothideomycetes	Pleosporales	Pleosporaceae	Neocamarosporium
MC	unidentified	-0.648277	0.00361649	unidentified	unidentified	unidentified	unidentified	unidentified
MC	Other	-0.623967	0.00564978	Basidiomycota	Microbotryomycetes	Sporidiobolales	Incertae_sedis	Other
MC	Chaetosphaeronema	-0.725865	0.000649163	Ascomycota	Incertae_sedis	Incertae_sedis	Incertae_sedis	Chaetosphaeronema
MC	Other	-0.649793	0.00351285	Ascomycota	Dothideomycetes	Capnodiales	Mycosphaerellaceae	Other
MC	Hyalodendriella	0.641198	0.00413395	Ascomycota	Leotiomycetes	Helotiales	Incertae_sedis	Hyalodendriella
